# Supplementary material for: The HIF target MAFF promotes tumor invasion and metastasis through IL11 and STAT3 signaling
Source: Nat Commun. 2021 Jul 14;12:4308. doi: 10.1038/s41467-021-24631-6 (PMC8280233; doi:10.1038/s41467-021-24631-6)
Supplement: Supplementary file 5 — Dataset 2 [file 41467_2021_24631_MOESM5_ESM.xlsx]

## Sheet: Normoxia
Supplementary Data 2
Genes identifed from RNA seq x ChIP seq (Normoxia)
GENE	Fold Change shSCR/shMAFF
TMEM161A	0.360982
TNC	0.466516
UBAC1	0.469761
DHRSX	0.510506
SDC4	0.532185
MAFF	0.534403
TRMT112	0.541112
NR1H2	0.550571
PARL	0.552865
MPP4	0.555554
GALNT3	0.559806
AOX1	0.560195
ITGA2	0.573156
PKIB	0.573951
KRTAP2-3	0.57995
HABP4	0.58156
NAV3	0.586417
TGM2	0.58927
SLC7A2	0.59378
GIT1	0.601235
UCN2	0.601235
FSIP2	0.601652
PALM2	0.60374
S1PR3	0.608361
TFAM	0.609205
GPR3	0.616854
SOX9	0.617281
STC1	0.620714
COL17A1	0.623301
TMBIM6	0.623733
IL11	0.629815
GNG12	0.630689
NEGR1	0.63244
CACNB4	0.635957
RALB	0.63905
SERPINE2	0.646176
EMP1	0.64797
LITAF	0.651122
PRX	0.651122
AKAP12	0.652025
CLVS1	0.654743
PCOLCE2	0.655197
TMEM170A	0.657927
CLIC4	0.659297
ETV5	0.659297
NT5E	0.660211
AIDA	0.660669
LYPD6	0.662963
TMCC3	0.664343
PRDX3	0.670356
NLRX1	0.670821
LDLRAD3	0.671752
PNRC2	0.672684
SLCO4A1	0.672684
CDC42EP2	0.673617
RPP25	0.675019
B3GNT5	0.677362
PLA2G4A	0.677362
IL15RA	0.677832
POPDC3	0.677832
C11orf24	0.678302
SH2D5	0.678302
TMEM87B	0.679243
COBLL1	0.680185
FBLIM1	0.681601
CPED1	0.685867
ARHGAP22	0.687771
TMEM71	0.688248
TMEM154	0.691595
MIR100HG	0.692075
LTBP1	0.692555
PKIA	0.695441
AFAP1L1	0.697855
CCT2	0.702709
PITPNC1	0.707597
ZNF804A	0.709562
STEAP1	0.712025
CDCP1	0.712519
LMNB2	0.713013
WRNIP1	0.713013
TMTC2	0.714002
SNHG16	0.715488
COL27A1	0.715984
HK1	0.717475
NOG	0.717475
PKMYT1	0.717972
ZFP36L1	0.720465
MTRR	0.720964
TIMP3	0.721464
TUBB6	0.721464
EVA1C	0.722465
SEL1L3	0.722465
BMP6	0.722966
GPR161	0.722966
FAM171A1	0.723969
SLC2A13	0.724471
CD274	0.726483
OAF	0.726483
HTR7	0.729005
SHC3	0.72951
LRRC8C	0.731029
HSD17B11	0.731536
APOLD1	0.733058
MAPRE1	0.734075
CHSY1	0.734584
FAM219A	0.735094
MCAM	0.735603
MFSD2A	0.736113
PIK3CG	0.738669
AMD1	0.739694
G0S2	0.74072
SHQ1	0.74072
LMAN1	0.741234
CD83	0.742262
NDEL1	0.742262
ZMPSTE24	0.742262
ADAT2	0.742776
CMTM3	0.743291
CAMK2N1	0.744323
CCNB1IP1	0.744323
CHST11	0.745872
NPAS2	0.745872
CDC42EP1	0.746389
MEST	0.747425
BOD1	0.747943
GBE1	0.747943
RBM19	0.747943
BID	0.7495
HOXB9	0.7495
VPS37B	0.752623
LCP1	0.753145
RPF2	0.753145
KIAA0040	0.75419
MORC3	0.757858
CCBE1	0.75891
FAM57A	0.759436
ITGB1	0.759436
MSRB3	0.759436
PAG1	0.759436
GDI2	0.761017
GUCD1	0.761017
PFDN2	0.761017
TMEM51	0.761017
CMIP	0.762072
GNG5	0.762601
NTN4	0.762601
SLC17A9	0.762601
SEMA3A	0.76313
SLC43A3	0.764188
LRRC58	0.765248
RPL22L1	0.765248
CA13	0.766841
BIVM	0.767373
MYRF	0.767373
SPDL1	0.767373
YARS	0.767905
SERPINB8	0.76897
SNHG12	0.76897
CA12	0.769504
MREG	0.769504
CTDSP2	1.30044
CYP1B1	1.30224
PCMTD1	1.30224
FAM214A	1.30405
UBE2W	1.30405
ARRB1	1.30495
HECTD2	1.30586
SCML1	1.30586
EPHX1	1.30767
CREB3L1	1.30858
SFXN5	1.30858
ADAM19	1.30949
TNRC6C	1.31039
GALNT10	1.3113
ALG10B	1.31403
NXN	1.31403
PAFAH2	1.31859
PARP10	1.31951
SLC30A1	1.31951
ARHGEF17	1.32042
CITED2	1.32042
MTMR9	1.32042
CLTCL1	1.32225
BFSP1	1.32317
WFS1	1.32317
LGR4	1.32593
RUFY3	1.32593
THRA	1.32593
BCAM	1.32685
GREB1L	1.32685
NUAK1	1.32685
IFIT3	1.32777
FBXO10	1.32869
ZNF708	1.32869
GLIS2	1.32961
FAM102A	1.3333
KCNN4	1.3333
CRAT	1.33422
IRF1	1.33515
ALKBH7	1.33607
HAGH	1.33793
CTSD	1.33978
DENND6A	1.34071
ATXN1	1.34164
AMMECR1	1.34257
RAB40C	1.3435
NINJ1	1.34443
RAB11FIP1	1.34443
CCND3	1.34723
FZD2	1.34817
ZBTB5	1.34817
FIGN	1.35004
SLC46A3	1.35097
FAM43A	1.35191
COL5A1	1.35472
ZNF385A	1.3566
ECH1	1.35754
TOM1L2	1.36037
ARHGAP40	1.36226
MTHFR	1.36699
HBP1	1.37173
IGFBP7	1.37268
SMIM14	1.37554
NEURL1B	1.37745
PXMP4	1.37745
NEBL	1.37936
BAZ2A	1.38032
HEXIM1	1.38127
MYOM3	1.38127
PER1	1.38127
MXRA8	1.38223
ZBTB34	1.38319
MYLIP	1.39378
SORBS2	1.39378
FBXO32	1.39474
KLC4	1.39668
BAMBI	1.39862
RCSD1	1.40056
SYNPO	1.40056
PGM2L1	1.40153
ZER1	1.40347
PGF	1.40639
TESK2	1.40639
ZNF608	1.40639
PTPRJ	1.40932
ANK3	1.41128
CREBRF	1.41618
LMCD1	1.41912
TNFRSF14	1.42109
INHBB	1.42701
LMBR1L	1.42701
PRICKLE1	1.42701
MKRN3	1.428
SLC25A42	1.42899
LCOR	1.43197
ANK1	1.43594
DCP2	1.43893
YOD1	1.43893
ARID3A	1.44093
SEMA3G	1.44093
AGO4	1.44293
ORAI3	1.44794
ALDH3B1	1.44894
C10orf91	1.45196
KLHL28	1.45196
F13A1	1.45498
MGAT4A	1.45599
SARDH	1.45599
HIC2	1.46307
SPIRE2	1.46409
SLC2A3	1.47019
PSKH1	1.47121
BCL7A	1.47325
TET3	1.47427
NEDD9	1.47631
PIAS4	1.47631
PIK3R3	1.47631
FAM20C	1.47939
DYRK1B	1.48041
KIAA1324	1.48041
C12orf76	1.48452
EPAS1	1.48555
TGFBI	1.49071
KLHDC8B	1.49174
BMP4	1.49278
EFEMP1	1.49278
SKIL	1.49589
PLEKHA7	1.49692
PLA2G6	1.49796
LMO3	1.50733
PLXNA1	1.50943
PRLR	1.50943
TCEA2	1.52098
YPEL2	1.52626
ITGB4	1.52732
HEG1	1.52838
MKNK2	1.52838
CDKN1B	1.52944
CSF1	1.53262
TFAP2C	1.53262
DNMT3B	1.53581
RNF38	1.53901
ANKRD46	1.54221
ANKRD33B	1.55079
MUC5B	1.56374
BTBD19	1.56699
CABLES1	1.57026
GPR37	1.57026
DHX58	1.57352
C1QTNF6	1.57571
DKFZP586I1420	1.57571
DAAM2	1.58227
CLIC3	1.58337
METTL7A	1.58337
GDF15	1.58667
SMAD7	1.59438
HMGA2	1.60103
TGFB2	1.60325
NACC2	1.6077
ACVR2B	1.6144
PDGFB	1.6245
FAM71D	1.63014
SCNN1A	1.63014
COL1A1	1.63807
PREX1	1.63807
ZSWIM4	1.63921
GPRC5C	1.65061
ANGPTL4	1.65405
CSF2	1.65405
SPTB	1.67365
AQP3	1.68063
SEMA6D	1.68063
PPM1H	1.68646
SCEL	1.70409
WEE1	1.71238
DHRS3	1.72429
PDK4	1.72907
SFTA3	1.73267
CDC42BPG	1.73388
NUAK2	1.74473
ELF3	1.74715
SMAD6	1.75443
FLVCR2	1.77276
MEGF6	1.77522
CPEB2	1.81001
SESN3	1.81252
ADAMTS15	1.8226
FBLN1	1.86477
KLRC2	1.86865
SYT12	1.87384
SPDEF	1.87905
PARD6B	1.91587
CPEB3	1.9292
RHOB	1.97657
TSPAN2	1.99032
ATOH8	2.09943
VIPR1	2.25012
SFTPB	2.71321

## Sheet: Hypoxia
Supplementary Data 2
Genes identifed from RNA seq x ChIP seq (Hypoxia)
GENE	Fold Change shSCR/shMAFF
TMEM161A	0.289172
MAFF	0.34151
TRMT112	0.450625
TGM2	0.460094
NR1H2	0.482968
TREM1	0.496546
PARL	0.5
TMEM158	0.5
UBAC1	0.503478
LITAF	0.509799
TMBIM6	0.521594
DHRSX	0.526316
IL11	0.528143
GPR3	0.544121
FBLIM1	0.55787
SDC4	0.566442
CHCHD5	0.571173
MMP10	0.572759
C11orf24	0.577943
RALB	0.581963
ZFP36L1	0.588046
GIT1	0.58927
NLRX1	0.590496
LCP1	0.607097
PRSS12	0.608783
TUBB6	0.61132
S100A16	0.614293
VGF	0.617281
TNC	0.621575
PKMYT1	0.624165
PEAR1	0.628942
GALNT3	0.633756
PLAT	0.638164
SEMA6C	0.646624
CEBPA	0.64842
TFEB	0.64842
EIF4EBP2	0.650671
TSPAN33	0.652025
TMEM222	0.655651
CD83	0.657471
RBM19	0.657927
ST6GALNAC4	0.660669
ARHGAP22	0.661127
BID	0.661586
STK10	0.662044
FARP1	0.662963
RASSF2	0.662963
G0S2	0.663423
PKDCC	0.663423
GNG12	0.664343
SEL1L3	0.6685
S1PR3	0.668964
CMTM3	0.671286
LAMA4	0.672217
MARVELD1	0.674084
HABP4	0.676424
PRSS3	0.677362
GLIPR2	0.678302
ANKRD13A	0.678772
CDC42EP1	0.680657
SNX7	0.681601
LMNB2	0.683494
MEST	0.683494
FOSL1	0.683968
HK1	0.687294
PRDX3	0.687294
FAM171A1	0.691116
APOLD1	0.692075
SRF	0.692555
SERPINE2	0.693035
OAF	0.694478
PCDH1	0.695923
GPR161	0.696889
PPM1F	0.698823
GNG5	0.700764
POLR2J4	0.701736
RGS2	0.701736
NAGK	0.706127
CDKN1A	0.706617
STC1	0.707107
CARM1	0.708579
CD68	0.710054
IL15RA	0.710054
NT5E	0.710054
ATL3	0.714002
COTL1	0.715488
MDK	0.715984
DBNL	0.717475
CDC42EP2	0.718968
CDCP1	0.719467
RPP25	0.720465
FAM57A	0.720964
GEMIN2	0.725476
CA12	0.725979
ACSS2	0.72749
AOX1	0.7285
WRNIP1	0.7285
PRELID1	0.73255
CCT2	0.733058
LAPTM5	0.733058
SLC7A2	0.734584
SPDL1	0.735094
NPAS2	0.736624
ROBO4	0.736624
MCAM	0.737646
ITGA2	0.738157
ETV5	0.742262
UNC93B1	0.742776
AFAP1L1	0.745872
PCTP	0.746389
SHANK1	0.746389
PDLIM4	0.7495
CCDC28A	0.75054
OSBPL5	0.752102
EID2B	0.753667
GBE1	0.753667
TIAM1	0.753667
LYPLA2	0.755236
TLR4	0.755236
TUBA1A	0.755236
AKAP12	0.75576
PDE2A	0.75576
TSKU	0.75576
CDH4	0.756284
MTRR	0.756284
PFDN2	0.75891
NKX3-1	0.762601
SH3BGRL2	0.762601
RCAN3	0.76313
FBRS	0.763659
RIN1	0.763659
LAMB3	0.764188
PLXND1	0.764188
EMP1	0.765248
RCE1	0.765248
CAMK2N1	0.765779
CENPM	0.76631
ERMP1	0.76631
SERPINB8	0.76631
MAU2	0.767373
SOX9	0.767373
YARS	0.767373
FAM104A	0.76897
IGFBP4	0.769504
KCTD2	0.769504
B4GALNT3	1.30586
GALNT10	1.30677
EFR3A	1.30949
DCAF8	1.31585
CHD7	1.31677
PFKFB4	1.31677
PIGV	1.3333
DENND6A	1.34257
NFIB	1.34443
PAN2	1.34443
CYP26B1	1.3463
SIRT5	1.34723
ZBTB5	1.34723
TRIB2	1.34817
XXYLT1	1.35754
NSD1	1.35943
STX16	1.3632
TET3	1.36604
TET2	1.36794
TK2	1.36888
LGR4	1.37745
DNAH2	1.38223
SEMA3C	1.38223
SPRY1	1.38223
PSKH1	1.38415
EBAG9	1.39571
BMP4	1.40056
ZNF543	1.40056
HEG1	1.40153
SLC2A3	1.40542
ETV1	1.40737
CDKN1B	1.40932
SCEL	1.40932
ZNF446	1.4103
SLC25A22	1.42504
LMLN	1.428
DIXDC1	1.43794
SBK1	1.43893
BAZ2A	1.44193
ADAM19	1.45095
SYT12	1.45397
OAS1	1.45599
NTM	1.46206
RNF170	1.46917
MBOAT1	1.47019
PDK4	1.48247
NACC2	1.49381
SIX5	1.50108
ACVR2B	1.51782
S100A4	1.55833
VSTM2L	1.56049
TGFB2	1.57352
KCNK3	1.57571
CAPN8	1.58337
SLC16A12	1.58887
COL1A1	1.60547
FAM71D	1.60882
PIK3R3	1.61664
FGD4	1.66094
TSPAN2	1.74352
ATP8A1	1.78509
ALPP	1.80375

## Sheet: NormoxiaxHypoxia
Supplementary Data 2
Genes identifed from RNA seq x ChIP seq (Normoxia x Hypoxia)
GENE
ABLIM3
ACSS2
ACVR2B
ADAM19
ADAR
ADO
AFAP1-AS1
AFAP1L1
AJUBA
AKAP12
AMIGO2
AMMECR1L
ANKRD13A
ANKRD27
ANKRD33B
ANKRD52
ANXA3
AOX1
APOLD1
ARF3
ARHGAP22
ARHGAP35
ARHGEF17
ATL3
ATP1B3
ATP8B2
BAZ2A
BID
BMP4
BOD1
BZW2
C11orf24
CA12
CALM1
CAMK2N1
CAMTA2
CAP1
CARM1
CCNB1IP1
CCND3
CCT2
CD68
CD83
CDC23
CDC42EP1
CDC42EP2
CDCP1
CDH4
CDKN1B
CDS2
CEP85
CHD7
CHSY1
CMTM3
CNBP
CNIH4
CNN2
COL1A1
COL5A1
COTL1
CREB3L2
CSRP1
CTDSP2
CTDSPL
CTSC
CYB561D1
DCAF12
DCAF13
DCAF6
DCAF8
DCBLD1
DENND3
DENND6A
DHCR24
DHRSX
DIXDC1
DNAH2
DSG2
DVL3
EFHD2
EFR3A
EGLN3
EIF4EBP2
EMP1
ENOSF1
ERLIN1
ERMP1
ETV5
FAM104A
FAM171A1
FAM219A
FAM57A
FAM71D
FARP1
FBLIM1
G0S2
GALNT10
GALNT3
GBE1
GDI2
GHITM
GIT1
GLTP
GNG12
GNG5
GPR161
GPR3
GTF3A
GUCD1
H2AFY
HABP4
HEG1
HK1
HMG20A
IFIT1
IFIT3
IFRD2
IGF2BP2
IL11
IL15RA
ILF3
INPPL1
ITGA2
ITGA6
ITGB1
KCTD5
KDM4B
KLHL5
LAMB3
LAMC2
LAPTM5
LCP1
LEPROT
LGR4
LITAF
LMLN
LMNB2
MAFF
MAPRE1
MAU2
MCAM
MCFD2
MEST
MKNK2
MPRIP
MSN
MTRR
NACC2
NDEL1
NEDD4
NEURL1B
NLRX1
NOLC1
NOP2
NOP56
NPAS2
NR1H2
NT5E
NTM
OAF
ODC1
ODF2
PAM
PAN2
PAPSS2
PARL
PARP1
PDK4
PEX5
PFDN2
PIK3CB
PIK3R3
PKMYT1
PLAGL2
PLXNA1
PNP
PPM1F
PRDX3
PRNP
PRSS12
PRTFDC1
PSKH1
PTK2
PTK7
PTP4A2
PTPRJ
RAB11FIP1
RALB
RAN
RBM19
REXO1
RIN1
RNF170
RNF38
RNF4
RPP25
S100A16
S1PR3
SAT1
SCEL
SDC4
SEL1L3
SEPHS1
SERPINB8
SERPINE2
SH3BGRL2
SIRT5
SLC2A3
SLC39A1
SLC7A2
SMARCE1
SNX7
SOX9
SPDL1
SPRY1
SRF
STAC
STC1
STK10
STXBP1
SYT12
TAP2
TBC1D1
TET2
TET3
TFAP2C
TFDP1
TGFA
TGFB2
TGM2
THBS1
TIAM1
TK2
TMBIM6
TMEM109
TMEM154
TMEM161A
TNC
TNFRSF10B
TNS3
TOR1B
TPM3
TPM4
TRMT112
TSC22D3
TSPAN2
TUBA1A
TUBB6
TXNDC12
UBAC1
VAMP3
VPS37B
WARS
WIPI1
WRNIP1
XXYLT1
YARS
YWHAH
ZBTB4
ZBTB5
ZFP36L1
ZNF185
