# Supplementary material for: The HIF target MAFF promotes tumor invasion and metastasis through IL11 and STAT3 signaling
Source: Nat Commun. 2021 Jul 14;12:4308. doi: 10.1038/s41467-021-24631-6 (PMC8280233; doi:10.1038/s41467-021-24631-6)
Supplement: Supplementary file 11 — Source data [file 41467_2021_24631_MOESM11_ESM.zip]

Archive with 17 entries (17 files):
- Data Source/Data Source Fig 1.xlsx
- Data Source/Data Source Fig 2.xlsx
- Data Source/Data Source Fig 3.xlsx
- Data Source/Data Source Fig 4.xlsx
- Data Source/Data Source Fig 5.xlsx
- Data Source/Data Source Fig 6.xlsx
- Data Source/Data Source Fig 7.xlsx
- Data Source/Data Source Fig 8.xlsx
- Data Source/Data Source Supplementary Fig 1.xlsx
- Data Source/Data Source Supplementary Fig 2.xlsx
- Data Source/Data Source Supplementary Fig 3.xlsx
- Data Source/Data Source Supplementary Fig 4.xlsx
- Data Source/Data Source Supplementary Fig 6.xlsx
- Data Source/Data Source Supplementary Fig 7.xlsx
- Data Source/Data Source Supplementary Fig 8.xlsx
- Data Source/Data Source Supplementary Fig 9.xlsx
- Data Source/Western raw data.pdf
