# Supplementary material for: The HIF target MAFF promotes tumor invasion and metastasis through IL11 and STAT3 signaling
Source: Nat Commun. 2021 Jul 14;12:4308. doi: 10.1038/s41467-021-24631-6 (PMC8280233; doi:10.1038/s41467-021-24631-6)
Supplement: Supplementary file 11 — Source data [file 41467_2021_24631_MOESM11_ESM.zip › Data Source/Data Source Fig 1.xlsx]

## Sheet: Fig 1a
Fig 1a
	Multiple Alterations	Deep Deletion	Amplification	Mutation
Thymic Tumor	1	9	4	4
Leukemia	2	12	3	4
Pheochromocytoma	1	4	14	3
Mesothelioma	0	4	9	9
Non-Hodgkin Lymphoma	3	10	6	7
Thyroid Cancer	1	10	12	14
Adrenocortical Carcinoma	5	6	13	24
Melanoma	1	7	13	29
Germ cell tumor	1	12	37	18
Pancreatic Cancer	7	6	49	14
Cervical Cancer	12	26	63	19
Soft Tissue Sarcoma	11	27	92	3
Prostate Cancer	13	120	58	14
Bladder Cancer	29	47	117	17
Hepatobiliary Cancer	34	31	111	41
Cutaneous Melanoma	45	25	74	77
Colrectal Cancer	12	49	139	5
Endometrial Cancer	7	29	157	65
Renal Cell Cancer	14	65	113	68
Head and Neck Cancer	34	21	150	70
Glioma	4	85	180	35
Esophagogastric Cancer	66	37	210	99
Ovarian Cancer	26	34	391	9
Non-small Cell Lung Cancer	67	93	346	57
Breast Cancer	50	61	428	31

## Sheet: Fig 1b
Fig 1b
Days	High Expression	Low Expression
248	1
308	1
596	1
612	1
692	1
835	1
841	1
978	1
984	1
1004	1
1037	1
1296	1
1314	1
1500	1
1513	1
1577	1
1653	1
1655	1
1655	1
1661	1
1935	1
1948	1
2166	1
2264	1
2396	1
2420	1
2673	1
2877	1
3169	1
3169	0
3169	0
3253	1
3253	0
3253	0
4000	0
4000	0
4000	0
4000	0
4000	0
4000	0
4000	0
4000	0
4000	0
4000	0
4000	0
4000	0
4000	0
4000	0
4000	0
4000	0
4000	0
4000	0
4000	0
4000	0
4000	0
4000	0
459		1
459		1
466		1
582		1
704		1
815		1
883		1
1025		1
1135		1
1415		1
1640		1
1772		1
2163		1
2395		1
2430		1
2451		1
2771		1
2774		1
3032		1
3032		0
3032		0
3032		0
3184		1
3184		0
3184		0
3184		0
3184		0
3184		0
4000		0
4000		0
4000		0
4000		0
4000		0
4000		0
4000		0
4000		0
4000		0
4000		0
4000		0
4000		0
4000		0
4000		0
4000		0
4000		0
4000		0
4000		0
4000		0
4000		0
4000		0
4000		0
4000		0
4000		0
4000		0
4000		0
4000		0
4000		0

## Sheet: Fig 1d
Fig 1d
	Normoxia					Hypoxia
	cell invasion normalized to cell survival					cell invasion normalized to cell survival
INSIG2	1.20975	1.2559	1.20815		GALNT18	1.12359	1.07878	1.12872
IL6	1.15128	1.19507	1.19208		FAM162A	0.918198	1.06042	1.02391
BNIP3L	1.12765	1.11253	1.13664		GFP	1.09326	0.772886	1.13386
PLIN2	1.06162	1.12226	1.12078		PLIN2	1.09593	1.01919	0.884544
FAM57A	1.11473	1.06421	1.07636		DUSP1	1.05767	1.11774	0.797187
SYTL2	1.07951	1.07302	1.06918		SLC2A1	0.811885	1.0923	0.991178
HK1	1.01942	1.08838	1.08004		FAM57A	0.83851	1.08377	0.853702
DUSP1	0.996679	1.04139	1.025		NDRG1	0.927623	0.926275	0.918892
PGK1	1.01666	1.04972	0.960382		P4HA2	0.94632	0.807569	1.01317
GFP	0.999999	0.999999	0.999999		ZNF114	0.836122	0.910056	0.989297
SLCO4A	0.992987	1.00978	0.983011		SPAG4	0.859939	0.872408	1.00047
PPP1R3C	0.97783	0.98267	0.966478		BNIP3L	0.683384	0.956162	1.0878
EDN2	0.940663	0.965933	1.0108		SLCO4A	0.963342	0.835874	0.914312
TGM2	0.939284	0.991092	0.984649		LDHA	1.03559	0.792059	0.865277
CXCL1	0.929415	0.905001	0.896714		INSIG2	0.869657	0.821022	0.996058
GALNT18	0.904352	0.883354	0.879954		PPP1R3C	0.752274	1.0308	0.892718
ETS1	0.877867	0.906842	0.879679		PPFIA4	0.806263	0.664304	1.16272
ZNF114	0.91602	0.892218	0.85072		RIMKL	0.894302	0.758086	0.936814
SEMA5B	0.889128	0.902285	0.863977		PGK1	0.736707	0.628464	1.12547
DDIT4	0.889741	0.881119	0.874458		TRIB3	1.22578	0.756603	0.499725
CD44	0.879342	0.842964	0.866454		IL6	0.74028	1.10078	0.58326
IRS2	0.83974	0.878365	0.870164		RAB42	0.841998	0.808616	0.773156
IGFBP3	0.848101	0.880769	0.828152		EDN2	0.704156	0.905518	0.797568
LDHA	0.833214	0.864035	0.825753		STC	0.924737	0.632832	0.817127
ENO2	0.819804	0.853981	0.831511		IRS2	0.74579	0.870986	0.757707
ADM	0.78793	0.875216	0.837856		HK2	0.657311	1.05501	0.655649
FABP6	0.826612	0.840862	0.789088		SERPINE1	1.2893	0.452256	0.591928
HILPDA	0.825483	0.832544	0.797877		CXCL1	0.755209	0.910784	0.659706
HK2	0.804916	0.807338	0.784984		HILPDA	0.906956	0.745463	0.650028
STC	0.804444	0.818742	0.77204		ENO2	0.656662	0.85747	0.775521
SPAG4	0.777037	0.799614	0.728411		TGM2	0.710313	0.750071	0.815001
ANGPTL4	0.717321	0.772055	0.725855		FABP6	0.968627	0.694622	0.54354
PPFIA4	0.756656	0.742891	0.698934		DDIT4	0.718038	0.530876	0.939742
BNIP3	0.709877	0.74558	0.727265		DHRS13	0.710241	0.770558	0.677633
TMEM45A	0.687076	0.747123	0.705705		IGFBP3	0.770014	0.663414	0.70739
UBB	0.693917	0.810547	0.622083		HK1	0.658167	0.698334	0.78407
FAM162A	0.698078	0.714434	0.693768		CA9	0.692526	0.78084	0.633627
CDCP	0.593085	0.744037	0.690703		PBOV1	0.598216	0.844787	0.625385
SLC2A1	0.590374	0.725313	0.691691		ADM	0.768274	0.724602	0.566094
RIMKL	0.66885	0.664905	0.625883		CD44	0.799628	0.597113	0.641313
DHRS13	0.671876	0.655575	0.626895		SEMA5B	0.837261	0.651205	0.52907
RAB42	0.655468	0.654538	0.633079		BNIP3	0.725658	0.663186	0.622274
CA9	0.61668	0.610489	0.565816		TMEM45A	0.498304	0.790869	0.713157
SERPINE1	0.554257	0.552504	0.679503		GYS1	0.468943	0.979483	0.520311
NDRG1	0.555156	0.571834	0.50473		ETS1	0.539763	0.797814	0.598353
PBOV1	0.470798	0.549744	0.513522		SYTL2	0.807661	0.516239	0.546734
P4HA2	0.479419	0.494124	0.444353		CDCP	0.490049	0.538008	0.777079
TRIB3	0.480732	0.486776	0.436347		UBB	0.219224	0.793302	0.763539
GYS1	0.475775	0.48166	0.405655		ANGPTL4	0.447107	0.587634	0.733331
AKAP12	0.349571	0.372731	0.296015		AKAP12	0.51734	0.545937	0.53861
LOX	0.34526	0.348153	0.308267		LOX	0.580527	0.315258	0.567718
MAFF	0.217128	0.230202	0.177947		MAFF	0.250336	0.371947	0.402508

## Sheet: Fig 1e
Fig 1e
	Tumor	LN
Mean Intensity	48.98	70.151
	82.926	80.918
	73.495	107.988
	37.877	50.808
	76.625	56.029
	47.071	77.583
	20.548	57.338
	46.494
	76.905	115.753
	66.105	108.751
	77.64	100.524
	46.094	95.404
	27.782	65.977
	38.115	73.8
	66.945	71.216
	75.04	97.96
	63.412	94.51
	64.567	72.171
	65.062	74.645
	102.456	76.152
	64.315	98.225
	70.555	101.768
	33.198	127.469
	63.31	75.066
	50.694	7.988
	61.76	13.589
	64.884	17.193
	47.804	23.531
	107.562	134.009
	71.808	126.363
	38.566	111.19
	46.179	75.597
	87.407	130.416
	68.339	110.446
	44.519	117.068
	19.047	105.273
	36.36
	42.249
	27.891
	53.562
	23.977
	53.481
	129.581
	56.428
	78.182
	50.523

## Sheet: Fig 1g OS
Fig 1g OS
Overall Survival	Time (Days)	Low MAFF Expression	High MAFF Expression
	2955	0
	2740	0
	2897	0
	977	0
	1950	0
	1235	0
	2909	0
	2302	0
	1044	1
	2138	0
	2484	0
	2105	0
	475	0
	2943	0
	3019	0
	390	1
	2489	0
	947	0
	2718	0
	845	1
	1997	0
	2211	0
	1864	0
	1682	0
	546	0
	2582	0
	2344	0
	1915	1
	1216	1
	2790	0
	1409	1
	2759	0
	2243	0
	1627	0
	2225	0
	2641	0
	1223	1
	2556	0
	2903	0
	2456	1
	2626	0
	526	1
	2052	0
	3026	0
	2713	0
	1793	0
	1692	0
	2384	0
	1854	0
	2689	0
	2989	0
	913	1
	917		0
	2460		0
	138		1
	2197		0
	194		1
	155		1
	2535		0
	1726		1
	2952		0
	2758		0
	1338		1
	2576		0
	2650		0
	2225		0
	420		1
	919		1
	2622		0
	2022		1
	2449		0
	2266		0
	552		1
	2957		0
	2785		0
	3014		0
	2438		0
	2962		0
	2275		1
	927		1
	2416		0
	767		1
	1862		1
	2764		0
	1157		1
	488		1
	1708		1
	2829		0
	1058		1
	285		1
	755		1
	1332		1
	1080		1
	2462		0
	2092		1
	2184		0
	545		1
	2211		0
	2899		0
	1110		1
	2948		0
	2237		0
	365		1
	423		0

## Sheet: Fig 1g DMFS
Fig 1g DMFS
Distant Metastasis Free Survival	Time (Months)	Low MAFF Expression	High MAFF Expression
	205.447	0
	22.6849	1
	94.126	1
	190.192	0
	38.4986	1
	181.447	0
	185.786	0
	13.8411	1
	102.608	1
	108.362	0
	116.877	0
	26.4	1
	51.0904	0
	108.263	0
	55.6603	1
	153.896	0
	97.4794	1
	151.101	0
	87.8466	0
	8.84384	1
	83.8027	0
	205.151	0
	187.857	0
	128.679	0
	155.967	0
	94.6521	0
	58.5534	0
	89	0
	114	0
	8	1
	199	0
	116	1
	203	0
	10	1
	10.6192	1
	25.4466	0
	44.3507	0
	43.9233	0
	25.3479	0
	45.2384	0
	23.8356	0
	8.21918	1
	69.5014	0
	44.9096	0
	19.6931	0
	21.9945	0
	60.4603	0
	10.3233	1
	54.148	0
	60.8877	0
	45.337	0
	36.9863	0
	30.9041	0
	2.07123	1
	21.074	0
	19.3644	1
	39.7151	0
	37.2164	0
	20.8767	0
	38	0
	60	0
	62	0
	64	0
	27	1
	62	0
	52	0
	54	0
	51	0
	48	0
	52	0
	50	0
	49	0
	50	0
	35	1
	50	0
	36	0
	75	0
	73	0
	83	0
	75	0
	77	0
	58	0
	21	1
	51	0
	74	0
	84	0
	10.8	0
	76.8	0
	127.2	0
	118.8	0
	85.2	0
	122.4	0
	120	0
	73.2	1
	124.8	0
	109.2	0
	126.71	0
	153.96	0
	84.23	0
	151.17	0
	62.89	0
	8.81	1
	11.3676	0
	74.96	0
	117.93	0
	106.95	0
	10.82	0
	80.94	0
	100.93	0
	2.01	0
	23.7699		1
	17.2274		1
	195.518		0
	176.186		0
	17.4247		1
	57.2055		0
	12.9534		1
	95.0794		1
	9.50137		1
	186.838		0
	169.512		0
	186.51		0
	13.2822		1
	134.794		0
	17		1
	106		0
	148		0
	90		0
	23		1
	191		0
	133		0
	78		1
	56.7781		0
	9.56712		1
	37.8082		0
	41.3918		0
	15.2548		1
	24.5918		0
	25.5452		0
	44.6466		0
	23.3425		0
	30.9699		0
	20.6137		1
	22.7836		0
	34.2247		0
	12.5589		1
	30.0493		0
	46.4877		1
	24.0658		1
	55.1671		0
	31.4301		0
	51.6822		0
	46.1589		0
	7.33151		1
	46.2904		0
	37.6438		1
	60.2959		1
	71.0794		0
	13.0192		0
	11.3096		1
	45.6986		0
	12.4603		1
	35.2438		1
	21.0411		0
	55.0027		0
	31.5945		0
	8.1863		1
	5.26027		1
	33.7644		0
	30.2137		0
	18.3452		1
	43.0685		0
	14.7616		0
	27.0575		0
	43.9233		0
	32.1206		0
	67.5617		0
	4.53699		0
	65.6877		0
	58.5534		0
	66.3781		0
	66.1151		0
	42.9041		0
	1		1
	53		0
	39		0
	18		1
	56		0
	85.2		0
	78		0
	64.8		0
	76.8		0
	82.8		0
	9.6		1
	72		0
	76.8		0
	73.2		0
	60		0
	81.6		0
	146.4		0
	0		1
	135.6		0
	129.6		0
	88.8		0
	138		0
	18		1
	133.2		0
	19.2		1
	127.2		0
	106.8		0
	114		0
	18		1
	97.2		0
	96		0
	41.65		1
	6.01232		1
	8.83778		1
	23.6879		0
	0.689938		1
