# Supplementary material for: The HIF target MAFF promotes tumor invasion and metastasis through IL11 and STAT3 signaling
Source: Nat Commun. 2021 Jul 14;12:4308. doi: 10.1038/s41467-021-24631-6 (PMC8280233; doi:10.1038/s41467-021-24631-6)
Supplement: Supplementary file 11 — Source data [file 41467_2021_24631_MOESM11_ESM.zip › Data Source/Data Source Fig 2.xlsx]

## Sheet: Fig 2a
Fig 2a
	Normoxia
BT474	1.23718	1.10545	0.731192
MCF7	2.24071	1.74206	2.40674
MDA-MB-468	22.2497	28.0683	21.7364
Hs578T	7.93152	8.31464	2.84088
MDA-MB-231	10.8783	8.54346	18.5046
	Hypoxia
BT474	3.88367	3.48599	2.64342
MCF7	6.31459	7.58333	5.9092
MDA-MB-468	51.7537	40.2976	65.7105
Hs578T	14.4324	11.9306	11.4603
MDA-MB-231	53.7692	39.7775	29.3979

## Sheet: Fig 2c
Fig 2c
	Normoxia
shSCR	1.04528	0.999999	1.00036
shHIF1A	0.75459	1.15513	0.768672
shARNT	0.539258	0.813881	1
	Hypoxia
shSCR	3.17487	1.9228	2.66756
shHIF1A	0.98085	0.450299	0.410433
shARNT	1.35645	1.38441	1.5

## Sheet: Fig 2e
Fig 2e
		Normoxia
JMJD1A	1	1	1	1
HRE1	0.999976	0.918058	0.971005	1
HRE2	1	0.270811	1	1
HRE3	1	1	1	1
HRE4	0.908454	1	0	1
HRE5	0.52615	2.19493	1	1
HRE6	1	1.65942	1	1
HRE7	1	1	1	1
HRE8	0.999988	1	0.999833	1
HRE9	1	1	1	1
		Hypoxia
JMJD1A	3.88251	5.76091	9.14305	4.08228
HRE1	0.790797	0.129249	0.215442	0.397455
HRE2	1.25002	0.0830065	0.172067	0.139445
HRE3	1.25002	1.33927	1.0861	0.143222
HRE4	0.514198	4.80703	3.80524	0.563691
HRE5	2.5013	4.77906	2.4077	0.97837
HRE6	6.8647	2.12	0.511254	2.74977
HRE7	12.7894	10.3556	7.18453	3.08352
HRE8	3.96072	2.60031	5.87525	6.44992
HRE9	2.28932	1.92101	1.92101	6.78344

## Sheet: Fig 2f
Fig 2f
	Normoxia
pGL4-HRE	0.817259	0.572818	0.596055
HRE8	1.06087	1.00083	0.938254
HRE8-mut	1.09059	1.08302	0.991004
HRE9	1.10547	1.017	0.877523
HRE9-mut	0.85801	1.09386	1.04813
	Hypoxia
pGL4-HRE	1.95313	1.87532	1.61307
HRE8	2.02236	2.34606	2.61127
HRE8-mut	1.33644	1.89204	1.34695
HRE9	2.16402	2.16402	2.44379
HRE9-mut	1.08274	1.00844	0.847222
