# Supplementary material for: The HIF target MAFF promotes tumor invasion and metastasis through IL11 and STAT3 signaling
Source: Nat Commun. 2021 Jul 14;12:4308. doi: 10.1038/s41467-021-24631-6 (PMC8280233; doi:10.1038/s41467-021-24631-6)
Supplement: Supplementary file 11 — Source data [file 41467_2021_24631_MOESM11_ESM.zip › Data Source/Data Source Fig 3.xlsx]

## Sheet: Fig 3b
Fig 3b
Normoxia
Days	shSCR			shMAFF C12			shMAFF D1			shMAFF D2
0	0.5	0.5	0.5	0.5	0.5	0.5	0.5	0.5	0.5	0.5	0.5	0.5
2	33.75	33.75	33.75	26.25	21.25	23.75	23.75	31.25	22.5	23.75	18.3333	23.75
4	171.25	205	223.75	136.25	89	120	132.5	143.75	126.25	121.25	126.25	135
7	712.5	650	500	500	662.5	675	487.5	600	650	712.5	712.5	712.5
Hypoxia
Days	shSCR			shMAFF C12			shMAFF D1			shMAFF D2
0	5	5	5	5	5	5	5	5	5	5	5	5
3	33.75	38.75	33.75	47.5	35	41.25	25	40	40	32.5	31.25	35
5	125	112.5	125	162.5	112.5	125	100	125	162.5	150	112.5	150
7	212.5	162.5	87.5	162.5	150	200	150	187.5	200	200	137.5	187.5

## Sheet: Fig 3c
Fig 3c
	# sprouts/cell
shSCR	5.72222	5.11111	4.88889
shMAFF C12	2.11111	1.88889	1
shMAFF D1	5.83333	5.55556	5.33333
shMAFF D2	1.44444	1.22222	0.777778
	Invading Cells
shSCR	89.6667	121.333	66.3333	73.5
shMAFF C12	28	48.3333	40.7	59
shMAFF D1	90.3333	76	65.6667	66
shMAFF D2	26.6667	19.6667	23.3333	22.3333

## Sheet: Fig 3d
Fig 3d
	# sprouts/cell
shSCR	4.88889	4.44444	5.44444
shMAFF	0.5	0.888889	0.833333
shMAFF+MAFF mut	3.83333	4.5	4.33333
	Invading Cells
shSCR	173	145.333	200.667
shMAFF	54	71.3333	74
shMAFF+MAFF mut	253	164.333	167.667

## Sheet: Fig 3e
Fig 3e
Days	Vector (cell number x 10^4)
0	1	1	1
3	2.25	2.25	2.25
5	19.5	21	29.25
7	81	68.25	66.75
Days	MAFF (cell number x 10^4)
0	1	1	1
3	2.25	3	2.25
5	16.5	13.5	18
7	66.75	66	60.75

## Sheet: Fig 3f
Fig 3f
	# of sprouts/cell
Vector	1.5	1.5	2	1
MAFF	5.5	8	5	7
	Invading cells
Vector	25.6667	21	26
MAFF	34.5	41	34.6667
