# Supplementary material for: The HIF target MAFF promotes tumor invasion and metastasis through IL11 and STAT3 signaling
Source: Nat Commun. 2021 Jul 14;12:4308. doi: 10.1038/s41467-021-24631-6 (PMC8280233; doi:10.1038/s41467-021-24631-6)
Supplement: Supplementary file 11 — Source data [file 41467_2021_24631_MOESM11_ESM.zip › Data Source/Data Source Fig 4.xlsx]

## Sheet: Fig 4a
Fig 4a
Days	shSCR
0	0	0	0	0	0	0	0	0	0
12	13.3302	43.5708	25.3384	12.4198	0	14.02	26.7082	13.7518	0
14	29.184	42.8655	35.301	15.6735	15.886	15.004	52.488	43.4515	0
17	61.364	54.8993	52.272	17.1875	62.5	32.1935	38.4	43.706	0
21	80	51.714	51.2705	15.625	164.255	37.888	39.0165	48.074	0
25	116.964	120	121.014	86.4	257.911	142.688	47.9085	218.05	33.759
31	64.736	64.8	359.948	243.67	618.608	518.364	202.248	482.112	68.204
33	93.312	132.878	356.372	542.626	495.144	371.124	276.822	437.113	92.5
40	36.822	110.956	262.122	787.32	782.775	666.468	691.2	281.627	136.242
42	32.1715	68.85	254.571	742.63	1058.4	1003.52	456.337	532.512	106.641
45	20.992	42.336	190.782	742.63	1314.51	863.136	526.904	719.788	98.696
Days	shMAFF
0	0	0	0	0	0	0	0
12	16.8778	30.6241	0	0	45.4566	16.1256	0
14	27	42.4	19.7635	0	37.6	61.6	31.104
17	56.3945	78.975	19.584	0	47.1495	128.576	35.836
21	79.524	78.292	33.212	0	51.772	100.51	63.7875
25	181.804	149.4	30.634	66.654	128.774	157.577	292.783
31	421.4	232.064	38.4	227.529	327.68	260.15	513.264
33	211.864	328.05	55.2	176.824	369.8	279.936	499.23
40	161.792	381.024	73.728	141.288	453.87	505.4	504.752
42	254.634	562.176	89.528	219.04	500.976	585	738.675
45	318.291	547.428	102.85	272.734	407.932	798.984	974.68

## Sheet: Fig 4b
Fig 4b
	Ki67 positive staining
shSCR	2309.75	2526	2609	2002.3
shMAFF	2491	1885.75	3389	3189	2294.3
	MECA32 positive staining
shSCR	46.3	68	56.5	24.5
shMAFF	14	30.7	23.75	6.75	16.75

## Sheet: Fig 4c
Fig 4c
# of lung nodules
WT	44	40	40	50
shMAFF	16	20	23	17
hGAPDH/mGAPDH
WT	13.6119	33.8572	0.00431289	3.65281	0.00245954	15.3919	0.35451	10.2628
shMAFF	0.109856	1.44388	5.53336	7.33272	0.00130689	0.040988	0.0023634	0.00123999	0.00068129	0.166527

## Sheet: Fig 4d
Fig 4d
Tumor Weight (g)
shSCR	0.4673	0.4	0.9678	0.1844	0.508	0.587
shMAFF	0.27	0.3376	0.356	0.4187	0.4016	0.111	0.2917	0.1
Tumor Number
shSCR	436	323	518	114	221	495
shMAFF	215	220	186	279	231	36	115	79
