# Supplementary material for: The HIF target MAFF promotes tumor invasion and metastasis through IL11 and STAT3 signaling
Source: Nat Commun. 2021 Jul 14;12:4308. doi: 10.1038/s41467-021-24631-6 (PMC8280233; doi:10.1038/s41467-021-24631-6)
Supplement: Supplementary file 11 — Source data [file 41467_2021_24631_MOESM11_ESM.zip › Data Source/Data Source Fig 5.xlsx]

## Sheet: Fig 5b
Fig 5b
Normoxia	Fold change (log2)	(-log10) less thant 1.3 fold change	(-log10) higher than 1.3 fold change		Hypoxia	Fold change (log2)	(-log10) less thant 1.3 fold change	(-log10) higher than 1.3 fold change
SFTPB	1.44		8.4318		ALPP	0.851		3.54668
VIPR1	1.17		18.9172		ATP8A1	0.836		3.13668
ATOH8	1.07		26.7852		TSPAN2	0.802		1.77989
TSPAN2	0.993		3.74232		FGD4	0.732		2.1349
RHOB	0.983		29.0937		PIK3R3	0.693		3.14146
CPEB3	0.948		7.61979		FAM71D	0.686		2.09528
PARD6B	0.938		9.63264		COL1A1	0.683		3.49757
SPDEF	0.91		5.67366		SLC16A12	0.668		3.08778
SYT12	0.906		3.11976		CAPN8	0.663		1.45967
KLRC2	0.902		2.66354		KCNK3	0.656		2.07728
FBLN1	0.899		4.37161		TGFB2	0.654		5.13966
ADAMTS15	0.866		8.01412		VSTM2L	0.642		5.7122
SESN3	0.858		26.2596		S100A4	0.64		1.78516
CPEB2	0.856		11.7122		TDG	0.638		6.43297
MEGF6	0.828		12.767		SUSD2	0.634		3.36856
FLVCR2	0.826		2.5867		ACVR2B	0.602		3.77728
SMAD6	0.811		3.34486		SIX5	0.586		2.32148
ELF3	0.805		2.07728		NACC2	0.579		6.36856
NUAK2	0.803		4.95468		PDK4	0.568		2.05998
CDC42BPG	0.794		2.91364		MBOAT1	0.556		3.51286
SFTA3	0.793		9.90658		RNF170	0.555		1.74958
PDK4	0.79		12.6537		NTM	0.548		1.46344
DHRS3	0.786		2.82681		OAS1	0.542		1.45967
SIK1	0.778		12.2857		SYT12	0.54		1.34679
WEE1	0.776		22.2725		ADAM19	0.537		3.51286
TDG	0.773		19.2299		BAZ2A	0.528		11.2495
SCEL	0.769		3.41117		SBK1	0.525		2.72125
PPM1H	0.754		6.73283		DIXDC1	0.524		1.49621
SEMA6D	0.749		2.32514		LMLN	0.514		2.47108
AQP3	0.749		7.03198		SLC25A22	0.511		6.26922
TM7SF2	0.744		4.00877		ZNF446	0.496		1.32331
SPTB	0.743		2.81248		CDKN1B	0.495		2.51004
ANGPTL4	0.726		20.5302		SCEL	0.495		2.07263
CSF2	0.726		1.90309		ETV1	0.493		2.21113
GPRC5C	0.723		3.38722		SLC2A3	0.491		8.12436
ZSWIM4	0.713		4.30627		HEG1	0.487		10.8762
COL1A1	0.712		5.01728		BMP4	0.486		5.21042
PREX1	0.712		1.5986		ZNF543	0.486		1.451
SCNN1A	0.705		4.00393		EBAG9	0.481		1.51999
FAM71D	0.705		5.7986		PSKH1	0.469		4.22403
PDGFB	0.7		4.50446		DNAH2	0.467		2.20412
ACVR2B	0.691		8.92445		SPRY1	0.467		1.92812
NACC2	0.685		19.1972		SEMA3C	0.467		1.55752
TGFB2	0.681		19.0625		LGR4	0.462		2.51145
HMGA2	0.679		24.7595		TK2	0.453		2.09205
SMAD7	0.673		5.17718		TET2	0.452		2.91722
GDF15	0.666		2.44249		TET3	0.45		4.30016
METTL7A	0.663		3.75945		STX16	0.447		2.18177
CLIC3	0.663		1.86012		NSD1	0.443		4.10902
DAAM2	0.662		4.94309		XXYLT1	0.441		2.0752
C1QTNF6	0.656		2.31695		HDHD1	0.435		1.92445
DKFZP586I1420	0.656		2.12263		TRIB2	0.431		3.13906
DHX58	0.654		3.17587		SIRT5	0.43		2.61798
CABLES1	0.651		3.42946		ZBTB5	0.43		1.93181
GPR37	0.651		1.82681		CYP26B1	0.429		1.92445
BTBD19	0.648		1.65758		PAN2	0.427		3.17328
MUC5B	0.645		2.03668		NFIB	0.427		1.42366
CYP1A1	0.638		4.00656		DENND6A	0.425		1.87943
LOC100506190	0.636		2.08197		GPR110	0.421		1.4045
ANKRD33B	0.633		18.1367		PIGV	0.415		1.89279
ANKRD46	0.625		5.31069		LIMD1-AS1	0.403		2.08991
SUSD2	0.622		3.58004		PFKFB4	0.397		6.24413
RNF38	0.622		15.585		CHD7	0.397		1.56384
DNMT3B	0.619		4.07417		DCAF8	0.396		5.35262
CSF1	0.616		21.7905		EFR3A	0.389		1.44733
TFAP2C	0.616		7.88273		GALNT10	0.386		5.7122
CDKN1B	0.613		23.1878		B4GALNT3	0.385		1.51856
MKNK2	0.612		12.8827		KIAA1432	0.381		1.97881
HEG1	0.612		17.9957		LIMD1	0.378	3.77728
ITGB4	0.611		5.85078		NEURL1B	0.377	3.22113
YPEL2	0.61		1.75945		TFAP2C	0.371	1.81531
TCEA2	0.605		5.82974		RNF38	0.369	1.92812
PLXNA1	0.594		7.46852		CDH11	0.367	2.32331
PRLR	0.594		1.44249		PIK3CB	0.363	1.48945
LMO3	0.592		5.48413		ANKRD33B	0.363	3.72584
PLA2G6	0.583		1.67572		CEP85	0.36	2.47108
PLEKHA7	0.582		2.18776		CYB561D1	0.359	1.64397
KIAA1199	0.581		4.63827		AGL	0.357	1.59346
SKIL	0.581		5.17134		AKAP13	0.356	1.4389
BMP4	0.578		14.2161		AJUBA	0.352	5.25259
EFEMP1	0.578		9.89279		C6orf136	0.351	1.34775
KLHDC8B	0.577		1.95078		GSK3B	0.349	1.90658
TGFBI	0.576		24.8633		LONRF1	0.349	1.5784
EPAS1	0.571		10.8297		DCBLD1	0.347	1.53462
C12orf76	0.57		1.89963		REXO1	0.345	1.67162
KIAA1324	0.566		1.6216		IFIT1	0.343	3.38091
DYRK1B	0.566		3.07572		ZBTB4	0.343	3.6073
FAM20C	0.565		4.63264		SLC25A13	0.343	1.55129
PIK3R3	0.562		2.2233		TBC1D8	0.341	1.95468
PIAS4	0.562		2.86646		TMEM110	0.339	1.87289
NEDD9	0.562		2.28735		MKNK2	0.338	2.25806
TET3	0.56		6.7986		AMIGO2	0.337	2.35458
BCL7A	0.559		7.09044		ZNF45	0.337	1.33348
C10orf114	0.557		2.03245		DCAF12	0.335	3.18642
PSKH1	0.557		8.40561		DNA2	0.334	1.4023
SLC2A3	0.556		12.8268		RAB11FIP1	0.333	3.99568
SPIRE2	0.55		3.49485		ATP10D	0.332	1.80967
HIC2	0.549		3.06248		HERC5	0.332	1.60555
MGAT4A	0.542		3.07058		FNIP2	0.332	2.17457
SARDH	0.542		1.65956		TSC22D3	0.332	1.87943
F13A1	0.541		1.66154		KLHL5	0.328	1.33255
C10orf91	0.538		1.56067		KDM4B	0.325	3.11182
KLHL28	0.538		4.98716		JKAMP	0.324	1.89279
ALDH3B1	0.535		2.98297		PLXNA1	0.324	2.55595
ORAI3	0.534		2.8041		WWC2	0.323	2.0752
AGO4	0.529		3.32514		EGLN3	0.316	2.55129
ARID3A	0.527		2.31336		LEPROT	0.309	1.55752
SEMA3G	0.527		1.73283		KIAA1199	0.308	1.59346
GPER	0.527		1.33913		DENND3	0.305	1.83268
YOD1	0.525		13.8601		TNS3	0.302	2.63639
DCP2	0.525		5.56543		COL5A1	0.3	1.47496
C19orf21	0.522		3.94692		PLAGL2	0.299	1.92445
ANK1	0.522		2.19246		ARHGAP35	0.297	2.64782
LOC284751	0.521		1.84164		CTDSP2	0.296	1.96257
LCOR	0.518		5.61979		KDM6B	0.296	1.42366
SLC25A42	0.515		1.62709		FAM13A	0.296	1.98297
MKRN3	0.514		1.60555		CDC42EP3	0.293	3.43771
PRICKLE1	0.513		5.08672		GABARAPL1	0.292	1.79317
LMBR1L	0.513		4.4437		MED20	0.291	1.66354
INHBB	0.513		3.23582		SLK	0.29	1.4023
TNFRSF14	0.507		1.34008		FAM134C	0.29	2.29414
APOL1	0.505		4.9914		KIAA1467	0.288	1.64397
LMCD1	0.505		2.28567		KCTD7	0.285	1.90658
ROGDI	0.503		1.92445		PTPRJ	0.282	1.68825
CREBRF	0.502		3.42022		ARHGEF17	0.282	1.31069
ANK3	0.497		2.14935		CDK12	0.281	2.46725
PTPRJ	0.495		31.6904		IFIT3	0.279	1.73283
TESK2	0.492		1.50446		CDC23	0.275	2.45593
PGF	0.492		3.22768		TGFA	0.268	1.66154
ZNF608	0.492		4.91721		LPCAT1	0.265	3.24033
ZER1	0.489		2.84771		CTDSPL	0.263	1.79588
PGM2L1	0.487		2.59346		SLC7A6	0.261	2.79317
RCSD1	0.486		9.56543		PPP1R15B	0.26	2.04672
SYNPO	0.486		4.84164		DVL3	0.26	1.95468
BAMBI	0.484		1.67778		EIF4B	0.256	2.46218
CDC37L1	0.483		2.55129		CNN2	0.256	3.60033
YPEL3	0.482		1.83268		MTMR3	0.254	1.86646
KLC4	0.482		2.30803		TNFRSF10B	0.245	3.45222
FBXO32	0.48		1.51856		CDS2	0.235	1.4698
SORBS2	0.479		1.56703		SELK	0.228	1.39794
MYLIP	0.479		2.9393		KIF20A	0.227	2.06298
CTGF	0.468		21.5817		HMGB3	0.227	1.34199
ZBTB34	0.468		3.42022		RNF4	0.223	1.37986
MXRA8	0.467		1.84771		CCND3	0.223	1.72354
MYOM3	0.466		1.66354		FAM134A	0.222	1.451
PER1	0.466		2.63451		SLC6A6	0.213	3.36251
HEXIM1	0.466		15.27		THRAP3	0.211	1.44733
BAZ2A	0.465		14.5258		ATP2A2	0.208	1.83863
NEBL	0.464		1.767		RRM2	0.208	1.77989
MTSS1L	0.462		5.4318		USF2	0.207	1.33348
PXMP4	0.462		2.28567		THBS1	0.197	2.09044
NEURL1B	0.462		7.67985		DHCR24	-0.164	1.5391
SMIM14	0.46		1.47496		CALM1	-0.172	3.00218
IGFBP7	0.457		14.1791		ILF3	-0.172	2.06956
HBP1	0.456		7.88273		RAN	-0.178	1.73518
MTHFR	0.451		2.14935		FEN1	-0.18	1.6968
ARHGAP40	0.446		4.00877		LAMP1	-0.181	2.11691
TOM1L2	0.444		3.37986		EI24	-0.183	1.34008
ECH1	0.441		3.10403		SMARCC2	-0.189	1.39041
FAM126B	0.441		3.14026		MGST1	-0.193	1.74958
ZNF385A	0.44		1.6968		HLA-E	-0.195	1.77728
COL5A1	0.438		2.76447		ACO2	-0.199	1.46218
FAM43A	0.435		1.31516		PAM	-0.201	2.09528
SLC46A3	0.434		1.58004		PNP	-0.204	1.82974
FIGN	0.433		3.34486		MPRIP	-0.206	2.88941
FZD2	0.431		3.07469		PSAP	-0.208	1.6216
ZBTB5	0.431		4.71897		ANXA11	-0.212	1.44733
CCND3	0.43		3.11295		ERLIN1	-0.212	2.07263
RAB11FIP1	0.427		7.6216		U2AF1	-0.212	1.39794
NINJ1	0.427		2.0752		CKAP4	-0.213	2.85387
RAB40C	0.426		1.5986		GGA2	-0.217	2.29757
AMMECR1	0.425		4.07469		AFAP1-AS1	-0.218	1.76447
ATXN1	0.424		3.32514		MCFD2	-0.219	2.10846
SLC26A11	0.423		1.5986		UROD	-0.224	1.75449
DENND6A	0.423		4.88273		MAN2B2	-0.224	1.39794
CTSD	0.422		2.77211		CREB3L2	-0.224	1.67162
HAGH	0.42		2.12148		FXYD5	-0.226	1.40561
ALKBH7	0.418		2.21042		GLTP	-0.227	1.58838
IRF1	0.417		1.39362		OAZ2	-0.227	1.50307
CRAT	0.416		2.71444		TPP1	-0.228	1.85078
KCNN4	0.415		1.89963		NOP56	-0.229	1.55129
FAM102A	0.415		3.15305		DSG2	-0.23	1.5784
GLIS2	0.411		1.6038		ATP1B3	-0.23	2.21396
ZNF708	0.41		1.46471		BTG3	-0.237	1.33255
FBXO10	0.41		1.767		ADAR	-0.238	3.51286
IFIT3	0.409		3.27246		ARPC3	-0.239	1.5986
NUAK1	0.408		3.8962		ARHGDIB	-0.24	2.28651
GREB1L	0.408		1.32331		TPBG	-0.242	2.51004
BCAM	0.408		2.09098		SLC29A1	-0.243	1.45593
LGR4	0.407		4.09098		TAP2	-0.244	2.59346
THRA	0.407		2.23882		CD63	-0.246	2.28735
RUFY3	0.407		2.59517		PTP4A2	-0.247	3.14086
GRAMD3	0.407		3.8962		DERL2	-0.247	1.8962
BFSP1	0.404		1.78781		P4HB	-0.249	3.13668
WFS1	0.404		1.46471		POM121C	-0.251	1.38405
CLTCL1	0.403		1.50169		DCAF13	-0.252	1.62525
LOC255130	0.403		2.19246		GNAS	-0.255	2.34872
ARHGEF17	0.401		3.59517		GHITM	-0.258	2.06148
CITED2	0.401		6.05012		UCP2	-0.259	1.68194
MTMR9	0.401		2.62709		CTSB	-0.259	2.4828
SLC30A1	0.4		3.52578		TPM3	-0.261	5.63639
PARP10	0.4		2.8041		SEPHS1	-0.264	1.6216
PAFAH2	0.399		1.74473		NTAN1	-0.264	1.54516
KPNA5	0.399		1.31069		TFDP1	-0.265	3.32331
FGFR3	0.398		1.57675		RPS12	-0.265	1.38828
CALCOCO1	0.397		2.06298		PXN	-0.266	3.01728
LOC729013	0.396		1.85387		GPAT2	-0.266	1.45593
ALG10B	0.394		1.59688		SMARCE1	-0.268	3.77728
NXN	0.394		5.02273		MRPS10	-0.269	1.31605
GALNT10	0.391		10.8447		GINM1	-0.269	1.53462
TNRC6C	0.39		2.70996		AKT1	-0.27	1.87943
ADAM19	0.389		3.34775		ENOSF1	-0.27	2.82391
CREB3L1	0.388		1.34199		SLC39A1	-0.271	2.35262
SFXN5	0.388		1.40121		PARP1	-0.272	3.36856
EPHX1	0.387		2.31515		STAC	-0.273	1.30892
HECTD2	0.385		2.5867		PAPSS2	-0.274	1.83268
SCML1	0.385		5.77728		TYMS	-0.274	6.51004
ARRB1	0.384		2.63078		AXL	-0.274	2.32975
FAM214A	0.383		2.97469		CAP1	-0.278	3.14327
UBE2W	0.383		2.41341		ANKRD52	-0.278	2.46597
CYP1B1	0.381		1.55284		PTK2	-0.279	2.15989
PCMTD1	0.381		2.00833		ZNF185	-0.279	2.18177
CTDSP2	0.379		10.5834		ICMT	-0.28	5.76447
SECTM1	0.378	1.67778			POM121	-0.281	1.8962
ZNRF2	0.378	1.82681			CTSC	-0.282	1.66154
UBN2	0.378	1.91364			KIAA2013	-0.283	1.36452
SDR39U1	0.377	2.24718			WARS	-0.283	2.89279
KIAA1217	0.376	1.54061			ZNF384	-0.284	1.61618
DNAH2	0.375	1.5817			PLEKHO2	-0.284	2.08991
SNCG	0.374	2.21183			CNBP	-0.284	1.3851
AP2A1	0.374	2.19314			KCTD5	-0.285	2.16431
BTN3A1	0.374	3.28735			ACD	-0.285	1.82974
NKIRAS2	0.373	5.10568			SLC9A7	-0.285	1.38616
DENND5B	0.372	3.75203			NOP2	-0.29	1.61618
LFNG	0.372	1.71897			WIPI1	-0.292	1.78781
CDC34	0.37	1.9914			MGAT1	-0.292	1.30715
PRKCZ	0.369	2.80134			ATP8B2	-0.295	2.73755
GLT25D2	0.368	1.767			YWHAH	-0.295	3.74473
FBXW4	0.367	2.07728			CSRP1	-0.298	3.13906
RHOBTB3	0.366	6.46344			DDIT3	-0.299	1.81816
TNS3	0.366	5.97062			NHP2L1	-0.3	2.06098
CPEB4	0.364	4.49214			RAP2B	-0.301	1.39794
FAM135A	0.364	1.65365			NELFE	-0.301	2.2636
HDHD1	0.364	2.86967			ODF2	-0.302	3.17522
PKP3	0.363	1.70334			NUDT15	-0.303	1.3851
ABCC3	0.362	2.68403			MAPRE1	-0.303	2.24033
TSC22D3	0.362	1.89963			PEX5	-0.304	1.4698
ABCA8	0.361	1.61083			RAVER1	-0.304	2.03953
LDLRAP1	0.36	2.21183			ITGA6	-0.304	2.51713
TOM1	0.36	1.57675			SH3BGRL3	-0.305	1.40894
LOC100131096	0.358	1.31516			CAMTA2	-0.305	1.90658
BCKDHA	0.358	1.41567			LAPTM4A	-0.306	5.51145
GPR110	0.358	7.32883			PRNP	-0.306	2.26122
IDH2	0.357	1.62709			BZW2	-0.307	2.31876
AMPD3	0.356	1.74715			ARPC1A	-0.307	2.73993
VAMP2	0.355	3.7986			DCAF6	-0.308	1.72354
CEP85	0.353	6.03058			PRTFDC1	-0.308	1.5986
HELZ2	0.353	1.38616			GTF3A	-0.308	3.40121
MRS2	0.353	5.61439			STXBP1	-0.308	4.02919
AGO2	0.352	4.14086			PTK7	-0.31	2.58004
TGIF1	0.351	3.17718			PFN1	-0.311	1.33348
CXXC5	0.351	1.56703			LAMC2	-0.312	1.4389
MAP3K6	0.35	2.52578			ANKRD27	-0.312	3.13668
IL6R	0.35	2.27737			TBC1D1	-0.312	1.46218
PBXIP1	0.35	2.21183			MSN	-0.312	5.27165
ZFP36L2	0.349	3.66354			LAMTOR5	-0.313	2.35164
DVL3	0.349	3.21896			H2AFY	-0.313	6.28651
UGCG	0.349	4.84164			IDH3A	-0.314	1.57349
MESDC1	0.348	3.67778			ABLIM3	-0.314	1.38722
THBS1	0.347	17.2218			TOLLIP	-0.316	2.2993
KLF7	0.347	1.30627			RNF19B	-0.318	1.52433
VPS36	0.346	3.29757			INPPL1	-0.318	1.76195
NHLRC3	0.345	2.18709			AES	-0.318	1.52433
LEPROT	0.344	5.72125			CNIH4	-0.319	1.73283
SIRT5	0.344	1.45593			ADAM15	-0.32	1.73755
KDM5B	0.343	6.26922			ODC1	-0.32	5.63639
ZBTB47	0.343	1.91721			FLNC	-0.32	2.17005
RNF170	0.343	1.89963			TPM4	-0.321	9.30452
FAM214B	0.343	2.00833			SRP14	-0.323	3.2233
IRF2BPL	0.342	3.84164			NDEL1	-0.324	2.51713
FAM63B	0.342	2.22113			MXD4	-0.324	1.3851
CBX4	0.342	1.82681			NOLC1	-0.326	3.36653
FSTL3	0.342	1.91721			TK1	-0.326	1.49621
E2F1	0.341	5.37059			DDA1	-0.326	2.32514
MAP3K1	0.341	2.95861			DBN1	-0.326	1.33348
TRIM23	0.341	2.57349			FHOD1	-0.327	2.48545
DENND3	0.341	2.68403			SIN3B	-0.327	2.21183
WDR37	0.34	2.11407			FAM219A	-0.327	1.79317
PLCE1	0.34	1.83565			VAMP3	-0.328	1.61979
BBS2	0.34	4.69897			DAB2IP	-0.328	2.50446
ZNF512B	0.34	1.60033			CETN2	-0.329	2.01773
TRIM16L	0.339	1.6216			SNRPF	-0.33	1.41794
TET2	0.339	3.63078			GDI2	-0.331	4.0752
RNF144B	0.339	1.58336			IFRD2	-0.331	1.59007
DIXDC1	0.337	1.36251			EGR1	-0.331	3.42251
AFG3L1P	0.337	2.12205			CCNB1IP1	-0.332	1.45967
PLEKHA1	0.336	1.5817			ZMYM6NB	-0.333	1.59346
OASL	0.336	2.01682			GMFG	-0.333	1.87943
SPATA2	0.336	1.38828			TMEM154	-0.334	1.6968
CBX7	0.336	2.25026			SLC25A15	-0.335	2.63827
AMOTL2	0.336	6.29499			AIF1L	-0.336	3.49214
DDX60	0.336	2.21042			ANXA3	-0.337	2.19111
CHIC1	0.336	1.47886			RHBDD2	-0.337	1.92812
CXADR	0.334	1.46471			E2F4	-0.34	3.41454
WDTC1	0.333	3.02641			LINC00094	-0.34	1.55129
XXYLT1	0.333	2.007			SAT1	-0.34	2.82681
CPT2	0.331	1.96257			HMG20A	-0.341	3.9914
MYO18A	0.331	1.9914			KRT81	-0.342	2.23657
ZBTB4	0.33	3.86646			IGF2BP2	-0.342	2.29757
RHOBTB2	0.33	1.95078			MED15	-0.344	2.17522
TBC1D12	0.328	1.73755			ARHGEF40	-0.348	1.76195
LMLN	0.328	2.7122			DOCK6	-0.348	1.51145
STX12	0.327	2.35853			TOR1B	-0.349	4
ZNF678	0.327	1.34103			MCM5	-0.35	2.46218
REXO1	0.327	1.68825			FICD	-0.351	1.49621
CASP7	0.325	1.91721			ITGB1	-0.352	6.30277
EHD1	0.325	1.6038			COX7A2L	-0.352	5.27165
ZNF217	0.325	2.6038			TMEM109	-0.353	3.22403
IRF2BP2	0.324	3.56703			C11orf75	-0.354	1.39686
NDUFA7	0.324	1.8041			IL27RA	-0.354	1.31069
CNNM4	0.324	1.37161			FBXO27	-0.355	1.69037
NTM	0.323	1.78781			ZCCHC24	-0.356	2.96257
AMIGO2	0.321	7.63078			LRRC8A	-0.357	6.42366
PAN2	0.321	1.41117			MUL1	-0.358	3.03574
ST3GAL5	0.321	1.73518			SIK3	-0.358	1.47496
SELENBP1	0.32	2.29328			NOB1	-0.358	2.6517
TMCC1	0.32	1.48149			SUMO3	-0.358	1.95861
STK38	0.319	4.58503			GUCD1	-0.359	7.89279
KLHDC3	0.318	7.3279			DCTN3	-0.359	1.39147
DDIT4	0.317	6.14935			RAC2	-0.36	2.20066
MAP3K14	0.317	2.93181			CHSY1	-0.361	2.77469
CNN2	0.317	3.17914			ENG	-0.362	1.64017
PELI1	0.317	1.42713			ORAI1	-0.366	1.74232
CPE	0.317	3.37986			FOS	-0.366	1.35556
SPRY4	0.317	5.60033			CSTB	-0.366	3.11182
ZNF138	0.317	1.44491			PLBD2	-0.367	2.51145
FUCA1	0.316	1.99568			SIPA1L3	-0.367	2.11748
PLAGL2	0.315	2.007			TMEM43	-0.367	3.53018
DDAH2	0.315	1.73283			TXNDC12	-0.368	4.85078
KHNYN	0.314	4.15243			ARF3	-0.368	5.73049
AVL9	0.314	2.86967			VPS37B	-0.368	1.79588
TMEM63B	0.313	1.61979			FEM1A	-0.368	3.28819
VGLL4	0.312	3.14026			AMMECR1L	-0.368	2.04479
MIDN	0.311	1.9393			SLC25A6	-0.369	1.45593
PLEKHM3	0.311	1.36151			BOD1	-0.37	3.98716
IFIT1	0.31	2.16813			GPX3	-0.372	2.46597
DUSP1	0.31	5.96257			NEDD4	-0.373	1.6038
EPS8L2	0.309	3.27246			EFHD2	-0.375	1.38405
CTAGE5	0.309	3.42946			ADO	-0.375	1.72354
CAV2	0.309	3.75696			PPP1R26	-0.377	1.72354
SH3PXD2A	0.307	7.54975			IGFBP4	-0.378		2.63827
DMXL2	0.307	2.32422			KCTD2	-0.378		3.2233
CLSTN3	0.305	1.8041			FAM104A	-0.379		5.13906
LOC642852	0.305	1.63078			C2orf68	-0.379		2.70115
WNT5A	0.305	2.38934			MINOS1	-0.38		3.31515
CHD7	0.305	1.98297			YARS	-0.382		3.13668
DCBLD1	0.303	2.99568			SOX9	-0.382		3.03433
MYBL1	0.303	3.46092			MAU2	-0.382		3.58004
CERCAM	0.303	1.58004			LOC100506963	-0.383		1.47496
ZFYVE26	0.302	1.60906			SERPINB8	-0.384		3.27409
MYL9	0.302	1.67778			CENPM	-0.384		1.72354
LONRF3	0.301	1.44249			ERMP1	-0.384		1.9393
SLC9A6	0.301	2.93554			CAMK2N1	-0.385		1.61798
AHNAK2	0.299	2.12784			RCE1	-0.386		1.38828
DCAKD	0.299	1.35655			EMP1	-0.386		4.3851
DCAF8	0.298	2.82102			LAMB3	-0.388		2.91364
ACP2	0.298	1.53313			PLXND1	-0.388		3.78516
SDC2	0.298	3.53165			RIN1	-0.389		1.70115
ORMDL3	0.296	2.21183			FBRS	-0.389		2.77469
SNIP1	0.295	1.58004			RCAN3	-0.39		1.72125
ROR1	0.294	3.23582			SH3BGRL2	-0.391		1.79317
TNFAIP8L1	0.294	1.33913			NKX3-1	-0.391		2.69465
COL4A1	0.293	4.07831			PFDN2	-0.398		1.34872
ZNRF1	0.293	2.06198			CDH4	-0.403		2.46597
RGS3	0.293	2.88941			MTRR	-0.403		2.16622
BAK1	0.292	1.57675			PDE2A	-0.404		1.64397
PLEKHH3	0.291	1.46471			TSKU	-0.404		2.18977
RAB11B-AS1	0.29	1.33913			PDXP	-0.404		1.55752
CELSR1	0.29	2.31158			AKAP12	-0.404		3.15243
LACTB	0.289	1.64017			LYPLA2	-0.405		2.26122
ZNF618	0.289	2.79588			TUBA1A	-0.405		1.93181
CYB561D1	0.288	2.19246			TLR4	-0.405		1.30364
KCTD10	0.288	4.17263			EID2B	-0.408		1.3019
NKX2-1	0.288	3.12726			TIAM1	-0.408		1.55129
FBXL19	0.288	1.4698			GBE1	-0.408		4.5391
PPARA	0.288	1.65169			OSBPL5	-0.411		1.43063
TMEM64	0.288	4.33913			IRX3	-0.412		1.87943
KIAA0319L	0.287	3.74232			CCDC28A	-0.414		1.60206
PAWR	0.287	4.59346			FAM69A	-0.415		1.47496
GSE1	0.286	3.67162			PDLIM4	-0.416		1.41794
FHOD3	0.286	1.50585			PCTP	-0.422		1.48812
B4GALT1	0.286	6.13727			SHANK1	-0.422		1.39794
EGLN3	0.285	1.47366			PDCD7	-0.423		5.74473
TMEM199	0.285	1.37572			AFAP1L1	-0.423		1.73993
POLH	0.285	2.20761			UNC93B1	-0.429		1.49621
GPX4	0.284	1.70334			ETV5	-0.43		5.62709
MPP5	0.282	2.16813			PAPD7	-0.432		3.9914
PIK3CB	0.282	1.53611			ITGA2	-0.438		2.9393
DCAF12	0.281	5.94309			MCAM	-0.439		6.34486
TK2	0.28	2.25026			ROBO4	-0.441		1.52433
PMP22	0.28	4.41341			NPAS2	-0.441		2.64782
RNF4	0.28	2.41341			MFI2	-0.441		1.38405
DHTKD1	0.279	2.01773			SPDL1	-0.444		4
SOX12	0.279	1.38722			SLC7A2	-0.445		3.49349
FAM134C	0.278	1.74958			LAPTM5	-0.448		10.8762
FAM134A	0.278	2.51713			CCT2	-0.448		11.8125
CDC25B	0.278	2.59688			PRELID1	-0.449		4.22403
AJUBA	0.277	4.13549			IRAK1	-0.454		4.39362
PLEKHJ1	0.276	1.35458			NAGS	-0.455		1.46344
SPRY1	0.276	1.92812			AOX1	-0.457		4.34582
ATP6V0C	0.273	1.40782			WRNIP1	-0.457		4.66756
TAF11	0.273	1.86646			SEPN1	-0.458		4.33161
TMED4	0.272	2.59688			ACSS2	-0.459		3.61439
ITFG3	0.271	1.83565			CA12	-0.462		3.45222
SUDS3	0.27	2.80134			GEMIN2	-0.463		1.74958
MAPK6	0.27	2.55595			FAM64A	-0.468		5.21753
USP46	0.268	2.06148			FAM57A	-0.472		2.72125
NECAP1	0.267	2.03621			RPP25	-0.473		4.5157
IMPDH1	0.267	1.33536			CDCP1	-0.475		5.13966
PML	0.266	1.55752			CDC42EP2	-0.476		2.82681
SLC25A40	0.266	1.48413			DBNL	-0.479		3.41454
ATP6V0D1	0.265	1.55752			ELOF1	-0.481		4.5157
TSPYL1	0.265	3.85078			MDK	-0.482		2.83863
VPS33A	0.264	1.96257			COTL1	-0.483		8.49894
CCDC117	0.264	1.46092			ATL3	-0.486		3.16685
IER3	0.264	2.8962			IL15RA	-0.494		2.05998
PLA2G15	0.263	1.89963			CD68	-0.494		6.70774
CDKN2D	0.263	1.46471			NT5E	-0.494		10.8268
ITGB5	0.263	2.21325			CARM1	-0.497		4.82102
KDM4B	0.262	2.23732			STC1	-0.5		6.82391
SPARC	0.262	2.80134			CDKN1A	-0.501		5.41794
FURIN	0.261	1.45346			NAGK	-0.502		3.07883
HDAC4	0.261	1.81531			RGS2	-0.511		2.75696
FNDC3B	0.261	6.08991			POLR2J4	-0.511		2.50724
CDC23	0.26	3.26201			GNG5	-0.513		9.54668
KLHDC2	0.259	2.41341			PPM1F	-0.517		8.89279
HIF1AN	0.258	3.48945			GPR161	-0.521		5.08145
RABGGTA	0.257	1.6073			PCDH1	-0.523		1.9914
CTDSPL	0.257	2.86967			PKI55	-0.525		1.38828
HIPK3	0.255	2.20204			OAF	-0.526		3.34969
SLC11A2	0.254	2.92082			SERPINE2	-0.529		11.1713
USP37	0.254	1.78781			SRF	-0.53		5.05061
DIP2C	0.253	1.84771			APOLD1	-0.531		1.5986
ENTPD7	0.252	1.60033			FAM171A1	-0.533		4.97062
KIAA1609	0.252	2.49894			MFSD10	-0.535		2.93181
ARL6IP1	0.251	4.35853			GBA2	-0.537		11.2495
HINT3	0.251	1.58004			HK1	-0.541		22.5497
UPP1	0.249	1.31605			PRDX3	-0.541		4.5986
STK17B	0.248	2.50724			C21orf7	-0.545		2.35556
TPRG1L	0.247	2.07936			FOSL1	-0.548		5.56543
ZMIZ1	0.247	3.0846			LMNB2	-0.549		8.53018
KRT80	0.247	5.07572			MEST	-0.549		3.44249
LEPREL4	0.247	1.44249			SNX7	-0.553		7.50031
GLB1	0.247	2.49485			CDC42EP1	-0.555		3.05306
FANCC	0.247	1.39362			ANKRD13A	-0.559		9.66959
APPBP2	0.246	1.88941			GLIPR2	-0.56		2.91364
CALM2	0.246	4.95861			PRSS3	-0.562		2.07058
ATXN7L3B	0.245	2.76195			HABP4	-0.564		3.41907
PPP1R37	0.245	1.38616			ATP13A1	-0.565		11.3116
ZBTB7A	0.244	2.33348			LOC150381	-0.566		1.36452
RC3H2	0.244	2.64975			LPPR2	-0.568		3.24033
TNFAIP2	0.242	2.35952			MARVELD1	-0.569		4.39147
TNFAIP1	0.242	2.29328			LAMA4	-0.573		1.59007
NRBP1	0.242	3.34872			CMTM3	-0.575		5.82391
PCGF3	0.241	2.7122			S1PR3	-0.58		6.18243
HTT	0.241	1.70334			SEL1L3	-0.581		7.76447
FBXO8	0.241	1.82391			GNG12	-0.59		2.93554
MIER3	0.24	1.88273			G0S2	-0.592		3.73283
KIRREL	0.239	1.40012			PKDCC	-0.592		1.32514
TRMT1L	0.239	1.93181			FARP1	-0.593		4.86328
BTF3L4	0.237	1.70334			RASSF2	-0.593		1.78516
SCAMP4	0.237	1.43533			STK10	-0.595		6.61979
DGKD	0.237	2.00174			BID	-0.596		5.59517
SHB	0.237	1.35655			ARHGAP22	-0.597		1.97469
ARNT	0.236	1.83863			ST6GALNAC4	-0.598		2.66555
SGPL1	0.236	3.32698			POLR2G	-0.6		5.35262
CLDN12	0.236	2.71897			RBM19	-0.604		6.30277
ATF7	0.234	1.43533			CD83	-0.605		10.0878
KATNAL1	0.234	1.4437			TMEM222	-0.609		3.767
EFR3A	0.234	3.22695			TSPAN33	-0.617		1.77989
TUSC2	0.232	1.30715			EIF4EBP2	-0.62		12.5482
FASTK	0.232	1.69465			CEBPA	-0.625		2.91364
KIAA1432	0.232	1.37161			TFEB	-0.625		1.39794
BCOR	0.232	2.07314			SEMA6C	-0.629		1.89279
TINAGL1	0.231	2.22113			PLAT	-0.648		7.70334
IRF2BP1	0.231	1.39362			CORO1A	-0.652		1.5784
SMURF2	0.23	3.32239			GALNT3	-0.658		2.72354
CC2D1A	0.23	1.87289			PEAR1	-0.669		2.88941
C1orf85	0.229	1.33913			PKMYT1	-0.68		6.23657
CLIP4	0.229	2.06198			UBL4A	-0.683		8.451
ABCC5	0.229	1.64017			TNC	-0.686		9.72354
ESPL1	0.228	1.84466			VGF	-0.696		1.92812
EMC6	0.228	1.383			S100A16	-0.703		10.7376
DCAF16	0.227	1.8962			TUBB6	-0.71		10.4145
NDUFS8	0.226	1.86012			PRSS12	-0.716		1.99568
RBL2	0.226	2.64207			LCP1	-0.72		7.74232
BLCAP	0.226	2.41229			S1PR5	-0.749		4.97062
TMEM245	0.226	3.43771			NLRX1	-0.76		4.383
RASAL2	0.225	1.39362			GIT1	-0.763		11.4908
FNDC3A	0.223	1.73755			ZFP36L1	-0.766		11.9914
TRIP4	0.223	1.41567			RALB	-0.781		23.1871
RUNX1	0.223	3.97062			ARPC4	-0.785		13.8416
TNFRSF10B	0.223	5.06905			C11orf24	-0.791		21.6308
STYX	0.222	1.51004			MMP10	-0.804		1.86967
ATXN7L3	0.222	2.24795			CHCHD5	-0.808		3.92812
RXRB	0.222	1.80967			SDC4	-0.82		29.7305
REEP3	0.22	2.00174			FBLIM1	-0.842		3.56543
POLR2A	0.219	1.31516			GPR3	-0.878		5.21753
TGFA	0.219	1.81531			IL11	-0.921		10.8762
CLCN4	0.219	1.451			DHRSX	-0.926		3.13668
DCAF10	0.218	1.56703			TMBIM6	-0.939
VANGL1	0.217	4.37059			B3GALT6	-0.945		11.3372
CCNF	0.217	1.42481			LITAF	-0.972		26.2725
SLC26A2	0.216	1.3947			UBAC1	-0.99		13.2815
CBX6	0.214	2.08197			TMEM158	-1		7.89963
CDKN2C	0.213	2.19246			PARL	-1		21.9066
DAB2	0.213	1.43533			TREM1	-1.01		5.62893
RBM24	0.213	1.84164			NR1H2	-1.05		14.3197
WIPI2	0.213	2.14935			TGM2	-1.12		27.5528
TNFRSF21	0.212	1.33724			TRMT112	-1.15		23.1385
RSBN1	0.211	1.64589			MAFF	-1.55		42.6108
SETDB1	0.211	1.56225			TMEM161A	-1.79		32.4976
BRWD3	0.211	1.62525
NR3C1	0.21	3.04048
ADIPOR1	0.209	2.37882
MAP7D3	0.207	2.63451
BMPR2	0.206	1.83565
KLHL5	0.206	3.03245
GTF2I	0.206	1.84771
MEPCE	0.206	1.86967
MADD	0.205	2.29073
HSDL1	0.202	2.21396
PPP2R5D	0.202	2.40561
ZFAND5	0.201	2.70996
CYR61	0.2	9.67366
PRMT6	0.2	1.82974
MTF2	0.198	1.56703
ZDHHC7	0.198	2.72584
NEK2	0.197	2.16813
PPP2R1B	0.196	1.77211
RAB5B	0.196	2.12668
GABARAP	0.196	2.26043
CDCA3	0.195	2.23359
CDS2	0.192	1.70774
FXR2	0.191	1.38195
CIT	0.19	2.53462
AP2M1	0.189	1.8962
GLTSCR2	0.188	1.63078
PIAS3	0.187	1.43533
CDK17	0.187	1.31158
TMEM127	0.187	1.31605
ZHX3	0.185	1.35952
PDGFC	0.184	2.05651
MICB	0.184	1.39041
SPRED1	0.183	1.68825
TAGLN2	0.182	4.70774
IGF1R	0.177	2
KRT8	0.176	1.46597
POLR3A	0.174	1.35655
ARHGAP35	0.174	2.21183
TSC22D1	0.165	1.84164
ZMYND8	0.162	2.098
TNKS2	0.158	2.12668
GID8	0.157	1.39147
SDPR	0.154	3.42366
GPATCH8	0.146	1.63451
ATP6V1E1	0.144	1.31516
ARL6IP5	0.141	1.48812
SUMF2	0.136	1.45469
HSPA5	-0.0942	1.46597
CCT5	-0.0975	1.62893
LDHA	-0.101	1.383
MCM4	-0.113	1.44249
SMAD3	-0.121	1.99568
MTHFD1	-0.123	1.49214
MORF4L2	-0.123	1.61618
LRRC59	-0.126	2.78781
PDIA4	-0.13	1.49757
MCM6	-0.131	1.34775
TRA2B	-0.131	1.50585
USP10	-0.132	1.36251
SARS	-0.133	1.6968
SLC25A5	-0.134	2.74958
FADS1	-0.135	1.75945
DNMBP	-0.136	2.05651
SF3A3	-0.138	1.67778
CD59	-0.139	2.70334
XPO5	-0.139	1.50169
ABHD2	-0.14	1.45346
POLR2C	-0.14	1.61083
PRR11	-0.141	1.31069
SLC7A1	-0.142	2.1798
RPL23	-0.144	1.78252
EXT2	-0.145	1.43652
FAM120A	-0.146	1.6216
DHX15	-0.149	2.34872
MCM3	-0.149	3.00833
STARD7	-0.15	1.81248
GNB1	-0.151	3.15243
FKBP4	-0.151	1.63078
ARF6	-0.151	1.5391
11-Sep	-0.151	1.96257
SH2B3	-0.152	1.74715
BNIP3	-0.155	1.46092
IARS	-0.155	3.48545
SEH1L	-0.156	1.64207
2-Sep	-0.156	1.51145
SUCLG1	-0.157	1.43533
DCBLD2	-0.157	1.53313
FRMD6	-0.158	2.08407
CREB3L2	-0.158	2.06198
OGFOD1	-0.159	1.38195
SDC1	-0.16	2.10679
CCT8	-0.16	1.33819
YWHAG	-0.16	3.31336
STT3A	-0.161	2.5391
TMEM248	-0.161	1.44249
MPRIP	-0.162	4.23732
YKT6	-0.163	1.89963
CSRP1	-0.164	1.56225
LPIN2	-0.164	1.84771
TPD52L2	-0.164	3.16877
PSAT1	-0.164	1.37882
SAR1A	-0.165	1.31605
BUB3	-0.165	2.31426
SHMT2	-0.166	1.96658
XRCC5	-0.166	1.57675
FAM122B	-0.167	2.13077
SMARCE1	-0.168	1.58004
MCFD2	-0.168	2.47886
DSG2	-0.169	1.55752
ILF3	-0.169	3.97062
TGOLN2	-0.169	2.18509
TJP2	-0.169	1.73049
SEC61A1	-0.17	2.56864
HNRNPAB	-0.17	2.31158
SEPW1	-0.172	1.39362
RUVBL1	-0.172	1.8962
NGRN	-0.174	2.42713
IFRD1	-0.176	1.56384
C6orf89	-0.177	1.68825
NOB1	-0.178	1.31605
RAC1	-0.178	2.14569
CELF1	-0.179	2.35853
CCDC50	-0.179	2.24336
CAST	-0.179	1.38616
GLTP	-0.18	1.46471
ZNF395	-0.18	1.73518
DCTD	-0.181	2.61798
MRPS27	-0.181	2.06148
ENOPH1	-0.182	1.81248
PGK1	-0.182	3.77989
ATP6V1C2	-0.183	1.77469
TM4SF1	-0.183	2.97881
ADAR	-0.184	3.42022
NUDT21	-0.184	1.31516
MAPKAPK2	-0.185	1.50446
TSR1	-0.185	2.057
ALCAM	-0.185	2.01954
WHSC1	-0.185	3.42597
RSL24D1	-0.186	1.61261
ARPC5L	-0.186	1.83863
RPS6KA4	-0.187	1.36653
ZDHHC20	-0.187	1.53462
PABPC1	-0.188	1.35655
RAN	-0.189	2.5986
DCAF6	-0.19	1.82681
TFPI	-0.19	1.61618
MANF	-0.19	1.92082
DKC1	-0.19	2.05061
KPNA4	-0.191	1.9101
MTHFD1L	-0.191	2.60907
ABLIM1	-0.192	1.81816
CALM1	-0.193	4.9393
WARS	-0.193	2.18046
RYK	-0.193	1.62525
GEMIN5	-0.193	1.50446
COA4	-0.194	1.44249
RPL14	-0.194	1.75449
TCOF1	-0.194	2.3279
ADO	-0.195	1.33348
MLEC	-0.196	1.9914
DUT	-0.196	2.47886
GRPEL1	-0.196	1.86012
KDELR2	-0.196	3.35556
AK2	-0.197	1.40782
PAXIP1	-0.197	1.37986
MAGI1	-0.198	1.45593
ATAD2	-0.198	1.88273
ASNS	-0.199	1.88273
CIRH1A	-0.2	2.40782
KIAA0100	-0.2	4.4389
FBL	-0.2	1.39362
CANX	-0.2	4.35556
ATP8B2	-0.201	1.61439
CASC4	-0.201	1.82391
MBP	-0.201	1.47625
DESI1	-0.201	1.82681
OSBPL10	-0.201	2.01412
TOR1A	-0.201	1.76195
EFHD2	-0.202	1.46218
FOXJ3	-0.202	1.5784
PFKFB3	-0.202	2.22113
HSPA8	-0.202	1.9431
PAICS	-0.202	4.07883
MAGT1	-0.202	1.70115
MTHFD2	-0.203	2.44977
IMPDH2	-0.203	4.87615
SLC25A37	-0.203	1.34582
DPH5	-0.204	1.52578
ATP1A1	-0.204	2.06349
ASUN	-0.204	1.36051
DAP	-0.204	2.44249
POLR1E	-0.204	1.39362
AMOTL1	-0.205	1.83268
ZBTB2	-0.205	1.34775
DCAF13	-0.205	1.49485
EIF2S3	-0.205	2.31786
DPYD	-0.206	3.42597
MTA1	-0.206	1.56384
PERP	-0.206	2.28483
LSM14A	-0.207	1.82391
SPIN1	-0.207	2.70334
CNIH4	-0.208	1.52724
ACTR3	-0.208	2.00174
STEAP3	-0.208	1.38091
SLC39A1	-0.209	2.52433
ARPC2	-0.209	4.61618
USP4	-0.209	2.10237
CORO1C	-0.21	6.42946
SEPHS1	-0.211	1.61618
POLR3H	-0.211	1.83565
HDDC2	-0.211	1.43415
OSMR	-0.212	1.71897
HSPA9	-0.212	1.73993
INSIG2	-0.213	1.32606
TES	-0.213	2.13906
PPRC1	-0.214	1.67366
GLUD1	-0.215	3.48413
DERA	-0.215	2.14935
KCTD5	-0.215	2.14569
RABGGTB	-0.216	1.3279
COL13A1	-0.216	2.2204
C12orf75	-0.216	2.12784
NAMPT	-0.216	4.22548
IMPAD1	-0.216	1.70115
MAP2K1	-0.217	4.00877
PTP4A2	-0.218	1.34582
PTPN9	-0.218	2.3363
MFSD1	-0.218	2.04769
SEPN1	-0.219	1.4908
CDK4	-0.219	2.95078
IPO5	-0.219	5.24033
DLGAP4	-0.219	1.78781
CDH4	-0.219	1.78781
TIAM1	-0.219	1.55752
YWHAH	-0.219	6.86328
CHPT1	-0.22	1.36653
NOP14	-0.22	2.44855
ERGIC1	-0.221	2.25649
NHP2L1	-0.222	4.01863
PEA15	-0.223	2.49485
C11orf48	-0.223	2.19044
COG3	-0.223	1.6216
PROCR	-0.223	1.31069
HSP90AB1	-0.223	4.69897
MRTO4	-0.225	1.84771
NAT10	-0.225	4.86646
ANKRD52	-0.225	2.64975
AIMP1	-0.225	1.71444
ANKH	-0.225	1.87615
FTSJ2	-0.225	1.37986
NCAPD3	-0.226	3.75696
CLIP1	-0.226	2.62709
WWTR1	-0.226	2.22548
TFRC	-0.226	3.63264
TCEB3	-0.227	2.44855
SKA3	-0.227	1.42022
HSPA13	-0.227	1.46344
ETF1	-0.227	1.63451
C6orf48	-0.227	3.56703
BZW2	-0.227	2.08302
URI1	-0.228	1.89963
RBPJ	-0.228	2.12263
SSBP1	-0.228	1.95078
FGF13	-0.228	1.87943
CDK2AP1	-0.229	2.49894
CNN3	-0.23	7.46852
ATP1A1OS	-0.23	1.68194
BUD13	-0.23	1.42713
XPOT	-0.23	3.18977
CD47	-0.23	2.10679
MTMR11	-0.232	2.02641
HMG20A	-0.232	2.31515
LIG3	-0.232	1.34103
EIF1	-0.232	8.25414
HK2	-0.232	2.75203
ABI2	-0.232	2.5391
AKR1A1	-0.233	1.9431
DHCR24	-0.233	2.14207
RPIA	-0.233	1.89963
EDEM1	-0.233	3.34775
PTK7	-0.233	1.64207
ZNF185	-0.233	2.87943
PHC2	-0.234	2.01682
SLC35F2	-0.234	1.9393
PTER	-0.235	1.83863
PROSC	-0.235	1.74715
CAPN2	-0.236	6.54668
NIP7	-0.236	2.25649
WDR43	-0.236	1.46471
VLDLR	-0.236	2.50031
KCTD20	-0.237	1.76195
NAP1L1	-0.238	1.31158
CERS6	-0.238	2.49894
BZW1	-0.238	1.48945
JAK1	-0.24	2.99568
NOP56	-0.24	3.27819
PWP2	-0.24	1.54668
FEZ2	-0.241	1.56703
GFPT1	-0.241	1.72125
SLC20A1	-0.241	10.4609
LAP3	-0.241	2.16813
ERP44	-0.241	1.86328
TTF2	-0.242	3.93181
MRPL16	-0.243	2.22475
MOCOS	-0.243	1.33348
ITGA6	-0.243	3.96257
MYBBP1A	-0.244	1.42481
THOC1	-0.244	1.50169
TOMM70A	-0.244	2.30892
WDR77	-0.245	5.31069
CAMTA2	-0.245	1.41567
MAU2	-0.245	1.3947
KIAA1430	-0.245	1.86328
ERRFI1	-0.246	2.60033
EBNA1BP2	-0.246	3.54363
DNTTIP2	-0.246	1.34103
GNPNAT1	-0.246	1.6968
RGMB	-0.246	2.31515
PM20D2	-0.247	1.83863
AMMECR1L	-0.249	1.30804
MSN	-0.249	3.34486
NPM3	-0.25	1.67366
ICMT	-0.251	4.40121
ENOSF1	-0.251	2.58503
TEX10	-0.251	1.76195
NECAP2	-0.253	2.21183
OAZ2	-0.253	2.8962
RNMTL1	-0.253	1.34582
TYMS	-0.253	4.4437
KLF6	-0.254	1.9393
RABEPK	-0.254	1.46597
TEAD4	-0.255	1.86967
SS18	-0.255	2.7986
PPP1R15A	-0.255	3.31786
GART	-0.255	5.77728
TACC1	-0.255	2.16558
SH3BP5	-0.256	1.33913
RAF1	-0.258	6.1152
TAB2	-0.258	4.99568
TOP1MT	-0.258	1.35655
MCOLN2	-0.259	1.61439
FMNL3	-0.259	1.97062
PNPO	-0.259	2.12378
STK16	-0.259	1.56703
INPPL1	-0.26	1.78781
PPP1R12A	-0.26	1.33255
CDC42SE2	-0.26	1.6968
SLC44A1	-0.26	1.89963
BCAT1	-0.261	2.27819
CYP4V2	-0.261	1.63639
PTPRM	-0.262	1.75449
ALDH18A1	-0.263	3.54668
TMEM123	-0.263	2.33536
ATP6V0A2	-0.263	2.24565
ZWILCH	-0.263	2.21113
CHCHD4	-0.263	1.62342
GCLM	-0.264	2.00833
ZNF697	-0.264	1.45223
CBL	-0.264	2.10679
PPFIBP1	-0.264	3.37986
RAI14	-0.264	2.62709
SLCO1B3	-0.265	1.97062
FAM104A	-0.265	1.47366
QSOX2	-0.265	4.22475
TBL1X	-0.265	5.25885
ENO2	-0.266	2.14207
SORD	-0.266	2.71897
PPIH	-0.267	2.72584
ANTXR2	-0.268	7.08672
STK17A	-0.268	1.47625
FAM49B	-0.268	3.93181
TAP2	-0.269	4.77989
ANXA3	-0.27	2.3098
WDR3	-0.271	2.6517
ARHGEF1	-0.271	1.76955
STAC	-0.271	2.33442
RAP1GDS1	-0.271	3.19518
GNL3L	-0.271	2.19928
GHITM	-0.272	6.83863
ODF2	-0.272	4.69037
VAMP3	-0.273	4.10073
H2AFY	-0.273	4.79317
ACER3	-0.274	1.92812
FYN	-0.274	2.54821
MAN1A1	-0.274	1.70334
SCD	-0.275	10.7122
ATP1B3	-0.275	6.69465
TBP	-0.275	1.75449
TOR1B	-0.275	2.44855
ITPRIP	-0.276	2.67572
FAM175B	-0.276	1.31966
PPID	-0.276	2.34872
RNF130	-0.276	1.9431
DNAJC10	-0.277	1.89963
CDK5RAP1	-0.277	2.28988
EFTUD1	-0.279	1.98716
TMEM43	-0.28	8.37882
NFKB1	-0.28	1.86646
NEIL2	-0.28	1.64017
MAMLD1	-0.28	2.84771
TPM3	-0.281	5.89963
SLC38A1	-0.281	3.49757
INPP1	-0.281	1.66555
SRF	-0.281	1.58004
RAVER1	-0.282	1.52871
CERS6-AS1	-0.283	2.11238
UCHL3	-0.284	2.767
SLC7A11	-0.284	2.16622
CAP1	-0.285	7.46597
CCDC86	-0.285	3.10073
C1orf21	-0.286	1.42251
ELOVL6	-0.286	2.64975
ABCB10	-0.287	1.62342
HSP90AA1	-0.287	2.23732
TSPAN5	-0.287	2.19928
PCID2	-0.288	1.81248
NOP2	-0.289	3.37986
STX1A	-0.289	1.38195
TMEM109	-0.29	1.9101
GTF3A	-0.29	6.42946
PNP	-0.29	4.34775
ANAPC1	-0.291	1.87943
IFT57	-0.292	1.4023
FAM162A	-0.292	1.57025
CTR9	-0.293	2.53611
ATP2C1	-0.294	3.28735
KIAA0020	-0.294	1.71444
PEX5	-0.296	3.383
GPC1	-0.296	1.77728
LAMB3	-0.297	3.76195
LAMP2	-0.297	4.46597
FN1	-0.298	2.68825
PLXNA2	-0.299	4.30539
ERLIN1	-0.299	5.22841
KCTD12	-0.299	1.8962
SNHG1	-0.3	2.39147
RIN1	-0.3	1.81248
ARF3	-0.3	3.68403
CHST10	-0.3	1.44491
GLIPR1	-0.301	2.00174
PHLDA1	-0.301	6.11407
RAB7L1	-0.302	2.01773
ZAK	-0.302	3.23582
TXNDC12	-0.303	4.70334
UAP1	-0.303	5.74715
PHF5A	-0.303	2.78252
PARP1	-0.304	6.02549
CD44	-0.304	7.46852
NES	-0.305	2.35952
ERMP1	-0.305	1.8041
NOLC1	-0.306	7.60907
LYN	-0.306	2.8962
ATL3	-0.308	5.53611
COMMD8	-0.308	1.60906
IDS	-0.309	8.0804
RASD1	-0.31	2.48678
SAT1	-0.31	3.41005
TELO2	-0.311	1.40121
TNFRSF10D	-0.311	6.1512
GPATCH4	-0.312	1.63827
RECQL	-0.312	1.75449
COTL1	-0.312	5.89963
CARM1	-0.312	2.33348
AFAP1-AS1	-0.312	5.42713
ACSS2	-0.314	2.14935
ANKRD13A	-0.315	4.71444
RIPK2	-0.316	1.62709
FAM64A	-0.317	2.3439
PHLDB2	-0.317	3.99568
IRAK1	-0.317	9.25414
ST3GAL1	-0.318	3.9393
LINC00704	-0.319	1.93554
LAT2	-0.319	1.32057
TPM4	-0.32	6.04721
EVA1A	-0.32	1.52433
LIF	-0.32	3.63264
HMGA1	-0.32	4.4437
ITPR1	-0.322	1.88273
FBXL13	-0.322	1.43533
PPFIA4	-0.323	1.49621
PCNXL4	-0.323	4.74958
TGFB1I1	-0.323	1.60555
SLC25A43	-0.323	2.44855
PDCD11	-0.324	5.48413
CMTM6	-0.324	3.51428
ABRACL	-0.324	2.03858
TJP1	-0.326	6.00305
KRAS	-0.327	3.74715
IFT172	-0.327	1.3363
KANK1	-0.327	1.72584
IGF2BP2	-0.328	5.51713
TUBE1	-0.328	1.81248
PRKACB	-0.329	2.84771
S100A16	-0.329	5.31069
DYRK3	-0.329	1.41567
PAQR5	-0.329	2.25885
ANKRD27	-0.329	7.63078
MOB1B	-0.329	2.67366
PAM	-0.329	5.67366
ZNF593	-0.33	1.48812
GDF11	-0.33	1.43415
XRCC4	-0.33	1.45469
CARKD	-0.331	2.06198
IFRD2	-0.331	3.81816
CDCA7	-0.332	3.83863
SNHG15	-0.332	2.76195
CNBP	-0.334	10.9788
PRNP	-0.335	11.1618
LAPTM5	-0.337	6.33913
FLRT2	-0.337	1.6968
TAF1A	-0.338	1.87289
CD3EAP	-0.338	3.09098
DCAF4	-0.34	1.42597
RIOK3	-0.34	2.37882
JUN	-0.341	7.69897
PTX3	-0.341	1.35458
4-Mar	-0.342	1.68194
SLC25A15	-0.343	2.54975
GJA1	-0.344	4.50584
SEMA3E	-0.344	2.23359
DOCK4	-0.344	2.03152
KCNQ5	-0.345	1.82391
TCEA1	-0.345	1.78781
TFDP1	-0.346	5.51713
GPR56	-0.346	1.58004
POLR2G	-0.347	4.73755
CRIPT	-0.348	2.03621
ETS1	-0.349	3.23284
ASPH	-0.349	6.39255
GUCY1B3	-0.35	1.92082
SLC39A14	-0.35	8.14691
ITGBL1	-0.351	2.9431
TBC1D1	-0.351	3.77728
PRTFDC1	-0.352	2.34486
ING2	-0.352	1.33348
ABLIM3	-0.352	1.93554
SRGN	-0.353	5.06148
EIF4EBP2	-0.353	6.5157
RAB27A	-0.353	3.07728
ITGA1	-0.353	1.57349
IDH3A	-0.354	7.65758
IBTK	-0.354	3.28735
SH3BGRL2	-0.355	1.6038
CALU	-0.355	7.37366
SH3GLB1	-0.356	5.67366
CCP110	-0.356	2.24185
KIF2A	-0.356	1.94692
DUSP5	-0.357	7.383
CTSC	-0.358	8.09259
PTK2	-0.358	12.8539
ATP6AP2	-0.358	4.87615
CDC27	-0.36	5.22989
PRSS12	-0.36	1.40671
PAPSS2	-0.361	7.3363
PAQR4	-0.361	2.31695
TUBA1A	-0.364	4.82391
WIPI1	-0.364	2.35753
NFATC2	-0.364	1.61439
STXBP1	-0.364	5.16368
PPM1F	-0.366	7.09044
NEDD4	-0.367	2.97881
KLF13	-0.368	2.95861
CD68	-0.368	2.12668
NAGS	-0.369	1.68825
SSR3	-0.37	4.39255
HPSE	-0.37	1.9101
STK10	-0.37	3.5157
SNX7	-0.371	3.64397
C17orf58	-0.372	2.00043
AP1S2	-0.372	2.02457
ODC1	-0.373	13.4622
FARP1	-0.375	2.62709
LAMC2	-0.377	1.78252
LAMB1	-0.377	2.03574
CA12	-0.378		1.63827
MREG	-0.378		1.82974
SNHG12	-0.379		1.79588
C15orf52	-0.379		5.28567
SERPINB8	-0.379		3.9101
YARS	-0.381		16.0706
MYRF	-0.382		2.01773
BIVM	-0.382		1.57349
SPDL1	-0.382		5.00524
CA13	-0.383		2.31876
PDCD7	-0.384		4.95468
LRRC58	-0.386		3.57512
RPL22L1	-0.386		1.71897
SLC43A3	-0.388		9.49485
ATP13A1	-0.389		2.58503
SEMA3A	-0.39		2.32148
GNG5	-0.391		6.7986
FAM129A	-0.391		7.4698
NTN4	-0.391		5.01323
SLC17A9	-0.391		2.30016
CMIP	-0.392		11.5059
TMEM51	-0.394		1.60033
PFDN2	-0.394		4.37059
GDI2	-0.394		5.58336
GUCD1	-0.394		4.69897
LINC00094	-0.395		2.93554
ITGB1	-0.397		7.65758
MSRB3	-0.397		3
FAM57A	-0.397		4.09205
PAG1	-0.397		2.21753
CCBE1	-0.398		2.86328
MORC3	-0.4		1.8041
GBA2	-0.401		2.7122
KIAA0040	-0.407		2.15428
KIAA0101	-0.407		5.01189
LCP1	-0.409		1.96257
RPF2	-0.409		2.03858
VPS37B	-0.41		6.92812
MLKL	-0.41		5.05257
FAM69A	-0.416		3.284
HOXB9	-0.416		1.77728
BID	-0.416		3.2233
RBM19	-0.419		2.8041
PCDH20	-0.419		2.08938
GBE1	-0.419		12.1296
BOD1	-0.419		7.68825
MEST	-0.42		3.5867
CDC42EP1	-0.422		2.21183
CHST11	-0.423		3.01368
NPAS2	-0.423		3.41907
CAMK2N1	-0.426		2.12901
CCNB1IP1	-0.426		4.71444
CMTM3	-0.428		6.18776
ADAT2	-0.429		1.82681
ZMPSTE24	-0.43		6.17328
NDEL1	-0.43		8.40012
CD83	-0.43		1.66154
LMAN1	-0.432		4.36351
G0S2	-0.433		7.40121
SHQ1	-0.433		2.50724
AMD1	-0.435		10.8297
PIK3CG	-0.437		2.54975
MFSD2A	-0.442		3.01323
MCAM	-0.443		2.83863
GPR133	-0.444		2.39147
FAM219A	-0.444		4.95468
CHSY1	-0.445		12.0039
MAPRE1	-0.446		16.3625
APOLD1	-0.448		2.01773
C3orf45	-0.451		1.87289
HSD17B11	-0.451		6.96257
LRRC8C	-0.452		14.8539
KIAA1244	-0.453		2.24565
SHC3	-0.455		1.9393
HTR7	-0.456		2.10679
OAF	-0.461		4.6968
CD274	-0.461		2.88941
MFSD10	-0.464		3.25337
SLC2A13	-0.465		1.7986
FAM171A1	-0.466		6.35556
GPR161	-0.468		3.58004
BMP6	-0.468		2.81816
EVA1C	-0.469		1.69465
SEL1L3	-0.469		4.91721
TUBB6	-0.471		9.22548
TIMP3	-0.471		1.37986
MTRR	-0.472		7.34872
ZFP36L1	-0.473		14.5986
KIAA0141	-0.475		9.11691
PKMYT1	-0.478		4.92445
PAPD7	-0.478		7.4045
HK1	-0.479		21.9172
NOG	-0.479		1.55595
COL27A1	-0.482		1.73283
SNHG16	-0.483		6.28988
TMTC2	-0.486		3.05208
LMNB2	-0.488		14.4609
WRNIP1	-0.488		10.5406
CDCP1	-0.489		6.75449
NUDT15	-0.49		3.10073
STEAP1	-0.49		3.04431
ZNF804A	-0.495		2.44249
PITPNC1	-0.499		3.3851
NOV	-0.506		3.67572
C14orf23	-0.508		1.96658
CCT2	-0.509		19.8665
FAM115C	-0.513		2.35753
AFAP1L1	-0.519		4.7122
PKIA	-0.524		3.61798
LTBP1	-0.53		6.33161
MIR100HG	-0.531		8.96658
TMEM154	-0.532		3.00087
TMEM71	-0.539		6.2321
ARHGAP22	-0.54		2.8962
CPED1	-0.544		2.02136
C11orf75	-0.55		3.95468
FBLIM1	-0.553		1.97881
COBLL1	-0.556		2.23807
ATP6V0E2-AS1	-0.556		1.98297
UBL4A	-0.556		12.6345
TMEM87B	-0.558		10.2479
SH2D5	-0.56		2.15428
C11orf24	-0.56		7.08991
IL15RA	-0.561		3.32698
POPDC3	-0.561		3.14327
PLA2G4A	-0.562		4.23359
B3GNT5	-0.562		4.76955
SNORD44	-0.564		1.34008
RPP25	-0.567		11.0301
S1PR5	-0.569		1.78781
CDC42EP2	-0.57		6.29499
PNRC2	-0.572		2.15428
SLCO4A1	-0.572		1.31158
B3GALT6	-0.574		7.29243
LDLRAD3	-0.574		11.1952
NLRX1	-0.576		3.42022
PRDX3	-0.577		18.6234
EVI2B	-0.579		1.8962
TMCC3	-0.59		5.7167
LYPD6	-0.593		4.14086
AIDA	-0.598		4.90309
NT5E	-0.599		17.5969
CLIC4	-0.601		11.2464
ETV5	-0.601		21.2104
TMEM170A	-0.604		4.92445
PCOLCE2	-0.61		2.39362
CLVS1	-0.611		3.95078
FAM24B	-0.616		1.56703
AKAP12	-0.617		7.11691
LITAF	-0.619		9.02919
PRX	-0.619		1.45469
ARPC4	-0.619		17.3279
EMP1	-0.626		16.4473
LOC100127888	-0.626		2.39686
SNORD110	-0.628		1.43771
SERPINE2	-0.63		7
RALB	-0.646		17.0726
CACNB4	-0.653		2.5391
NEGR1	-0.661		2.42597
GNG12	-0.665		16.3391
IL11	-0.667		7.57186
TMBIM6	-0.681		40.9172
COL17A1	-0.682		1.48149
STC1	-0.688		11.556
SOX9	-0.696		15.6364
GPR3	-0.697		3.82681
TFAM	-0.715		14.7258
S1PR3	-0.717		19.7328
FAM196B	-0.725		7.29414
PALM2	-0.728		2.24795
FSIP2	-0.733		2.12148
GIT1	-0.734		7.97881
UCN2	-0.734		2.00833
SLC7A2	-0.752		12.7144
TGM2	-0.763		11.1618
NAV3	-0.77		10.5834
HABP4	-0.782		10.7721
KRTAP2-3	-0.786		3.29243
PKIB	-0.801		2.76955
ITGA2	-0.803		13.4622
AOX1	-0.836		21.9172
GALNT3	-0.837		14.9431
MPP4	-0.848		5.19654
PARL	-0.855		19.7747
NR1H2	-0.861		28.1549
TRMT112	-0.886		33.8508
MAFF	-0.904		19.7011
SDC4	-0.91		40.9957
DHRSX	-0.97		8.99568
UBAC1	-1.09		20.6925
TNC	-1.1		22.3893
TMEM161A	-1.47		29.6517
