# Supplementary material for: The HIF target MAFF promotes tumor invasion and metastasis through IL11 and STAT3 signaling
Source: Nat Commun. 2021 Jul 14;12:4308. doi: 10.1038/s41467-021-24631-6 (PMC8280233; doi:10.1038/s41467-021-24631-6)
Supplement: Supplementary file 11 — Source data [file 41467_2021_24631_MOESM11_ESM.zip › Data Source/Data Source Fig 6.xlsx]

## Sheet: Fig 6a
Fig 6a
#of sprouts/cell
shSCR	8.5	10.1667	12.5
shIL11	5.16667	4.5	6
Invading cells
shSCR	58	65	46
shIL11	9	11	27

## Sheet: Fig 6b
Fig 6b
#of sprouts/cell
shSCR vector	5	5.66667	4.66667
shSCR IL11	6.66667	8.33333	7.66667
shMAFF vector	2	2	2.33333
shMAFF IL11	5.33333	5.33333	5
Invading cells
shSCR vector	160	193	100	104
shSCR IL11	300	383	283	357
shMAFF vector	49	48	30	18
shMAFF IL11	123.7	227	135	162.5

## Sheet: Fig 6f
Fig 6f
OFF Target	28247	32815	23322
IL11 CRISPR	20616	14467	15454

## Sheet: Fig 6g
Fig 6g
shSCR Vector	29268	28080	30928
shMAFF Vector	19518	18754	19023
shSCR IL11	34605	29515	26519
shMAFF IL11	30837	27872	24250
