# Supplementary material for: The HIF target MAFF promotes tumor invasion and metastasis through IL11 and STAT3 signaling
Source: Nat Commun. 2021 Jul 14;12:4308. doi: 10.1038/s41467-021-24631-6 (PMC8280233; doi:10.1038/s41467-021-24631-6)
Supplement: Supplementary file 11 — Source data [file 41467_2021_24631_MOESM11_ESM.zip › Data Source/Data Source Fig 7.xlsx]

## Sheet: Fig 7a
MAFF:IgG	0	4	1	0
MAFF:MAFF	14	16	12	11
BACH1:IgG	0	0	0	0
BACH1:MAFF	8	9	4	2

## Sheet: Fig 7c
shSCR Normoxia	1.00281	1.00068	1.00057
shBACH1 Normoxia	0.523589	0.334855	0.635115
shSCR Hypoxia	2.30132	7.08866	4.38321
shBACH1 Hypoxia	0.564981	0.865873	0.500591

## Sheet: Fig 7e
Normoxia
MAFF	1.31686	0.993311	3.10622
BACH1	1.32944	1.4093	1.00374
Hypoxia
MAFF	19.7806	8.03835	22.9537
BACH1	3.02671	2.80668	4.74791

## Sheet: Fig 7f
Normoxia
shSCR	0.733475	0.984009	1.28245
shMAFF	0.459941	0.323648	0.240997
shBACH1	0.658371	0.460035	0.795175
Hypoxia
shSCR	4.14951	3.38949	4.18857
shMAFF	1.72455	0.827808	1.05453
shBACH1	1.6451	1.26389	1.22224

## Sheet: Fug 7g
siSCR	238.667	249.667	205
siBACH1	132	114.333	135.667
siBACH1/IL11	202.333	247	250.667
siMAFF/siBACH1	121.667	154.333	132
siMAFF/siBACH1/IL11	266.667	217.333	370.333

## Sheet: Fig 7h
siSCR	53	54	57
siBACH1	36	37	16
siBACH1/IL11	47	63	66
siMAFF/siBACH1	27	19	20
siMAFF/siBACH1/IL11	54	61	54
