# Supplementary material for: The HIF target MAFF promotes tumor invasion and metastasis through IL11 and STAT3 signaling
Source: Nat Commun. 2021 Jul 14;12:4308. doi: 10.1038/s41467-021-24631-6 (PMC8280233; doi:10.1038/s41467-021-24631-6)
Supplement: Supplementary file 11 — Source data [file 41467_2021_24631_MOESM11_ESM.zip › Data Source/Data Source Fig 8.xlsx]

## Sheet: Fig 8a
Lung weight
shSCR	shMAFF	shMAFF+IL11
0.379	0.311	0.271
0.532	0.16	0.332
0.3435	0.185	0.538
0.268	0.258	0.325
0.21	0.182	0.433
0.429	0.327	0.3
0.293	0.276	0.338
0.372	0.242	0.473
0.365	0.35	0.31
0.337	0.351
Lung Tumor area
shSCR	shMAFF	shMAFF+IL11
34.5377	10.5427	11.5457
43.1397	3.83055	16.058
9.93846	6.25604	24.8136
12.739	2.44436	11.6083
5.69103	3.63149	26.7413
33.9479	3.25845	9.8332
11.8056	5.08411	11.5581
15.2845	7.41134	11.987
47.5752	3.4434	14.1968
17.6208	3.49127

## Sheet: Fig 8b
IL11
shSCR	shMAFF	shMAFF+IL11
0.090493	0.032659	0.410962
0.131998	0.037422	0.175543
0.073483	0.036061	0.122472
0.166018	0.035381	0.689926
0.047628	0.047628	0.230656
0.06872	0.039463	0.210244
0.061916	0.048989	0.415724
0.396673	0.065318	2.41814
0.159894	0.041504
0.794027	0.047628
IL6
shSCR	shMAFF	shMAFF+IL11
5.32765	7.51524	10.3361
7.74551	10.7966	20.5256
8.72416	10.5663	14.8839
8.43632	10.4512	13.6174
12.7539	77.2301	5.32765
11.8328	26.34	5.67306
15.5172	6.93956
12.9842	7.05469
5.50036	8.72416
5.67306	10.6815

## Sheet: Fig 8c
shSCR	shMAFF	shMAFF+IL11
9.00233	4.65233	7.005
8.09367	5.58433	5.52167
7.088	3.009	8.22
6.62633	5.91333	6.651
11.961	3.82267	5.30067
8.68633	1.69567	6.09033
8.628	1.928	4.82933
8.277	2.34167	6.09867
5.35167	1.85467	6.457
6.31	2.538

## Sheet: Fig 8d
shSCR	shMAFF	shMAFF+IL11
44.6667	18.6667	30
39	14	61.6667
41	18.3333	61.6667
62.3333	20	51.3333
32.6667	18.3333	55.3333
21.3333	10.6667	66.3333
49.3333	11.6667	35
35.6667	12.3333	28.3333
31.3333	12	48.6667
43.6667	13.6667

## Sheet: Fig 8e MAFF IL11
Time (Months)	Low MAFF/IL11 Expression	High MAFF/IL11 Expression
66.48	0
50.04	0
69.96	0
79.32	0
59.52	0
85.812	1
127.368	0
113.028	0
205.447	0
22.6849	1
94.126	1
38.4986	1
181.447	0
185.786	0
13.8411	1
102.608	1
108.362	0
26.4	1
51.0904	0
108.263	0
55.6603	1
153.896	0
97.4794	1
151.101	0
87.8466	0
8.84384	1
83.8027	0
205.151	0
187.857	0
128.679	0
155.967	0
94.6521	0
58.5534	0
89	0
114	0
8	1
199	0
116	1
203	0
10	1
10.6192	1
25.4466	0
44.3507	0
43.9233	0
25.348	0
24.5918	0
45.2384	0
23.8356	0
8.21918	1
69.5014	0
44.9096	0
19.6931	0
21.9945	0
60.4603	0
10.3233	1
54.148	0
60.8877	0
45.337	0
36.9863	0
30.9041	0
2.07123	1
21.074	0
19.3644	1
39.7151	0
37.2164	0
20.8767	0
38	0
60	0
62	0
64	0
27	1
62	0
52	0
54	0
51	0
48	0
52	0
50	0
49	0
50	0
35	1
50	0
36	0
75	0
73	0
83	0
75	0
77	0
58	0
21	1
51	0
74	0
84	0
10.8	0
76.8	0
127.2	0
118.8	0
85.2	0
122.4	0
120	0
73.2	1
124.8	0
109.2	0
126.71	0
153.96	0
84.23	0
151.17	0
62.89	0
8.81	1
11.3676	0
74.96	0
117.93	0
106.95	0
10.82	0
80.94	0
100.93	0
2.01	0
60.96		0
9		0
69.96		0
45.6		1
19.92		0
23.7699		1
17.2274		1
195.518		0
190.192		0
176.186		0
116.877		0
17.4247		1
57.2055		0
12.9534		1
95.0794		1
9.50137		1
186.838		0
169.512		0
186.51		0
13.2822		1
134.794		0
17		1
106		0
148		0
90		0
23		1
191		0
133		0
78		1
56.7781		0
9.56712		1
37.8082		0
41.3918		0
15.2548		1
25.5452		0
44.6466		0
23.3425		0
30.9699		0
20.6137		1
22.7836		0
34.2247		0
12.5589		1
30.0493		0
46.4877		1
24.0658		1
55.1671		0
31.4301		0
51.6822		0
46.1589		0
7.33151		1
46.2904		0
37.6438		1
60.2959		1
71.0794		0
13.0192		0
11.3096		1
45.6986		0
12.4603		1
35.2438		1
21.0411		0
55.0027		0
31.5945		0
8.1863		1
5.26027		1
33.7644		0
30.2137		0
18.3452		1
43.0685		0
14.7616		0
27.0575		0
43.9233		0
32.1206		0
67.5616		0
4.53699		0
65.6877		0
58.5534		0
66.3781		0
66.1151		0
42.9041		0
1		1
53		0
39		0
18		1
56		0
85.2		0
78		0
64.8		0
76.8		0
82.8		0
9.6		1
72		0
76.8		0
73.2		0
60		0
81.6		0
146.4		0
0		1
135.6		0
129.6		0
88.8		0
138		0
18		1
133.2		0
19.2		1
127.2		0
106.8		0
114		0
18		1
97.2		0
96		0
41.65		1
6.01232		1
8.83778		1
23.6879		0
0.689938		1

## Sheet: Fig 8e MAFF BACH1
Time (Months)	Low MAFF/BACH1 Expression	High MAFF/BACH1 expression
195.518	0
205.447	0
22.6849	1
94.126	1
190.192	0
38.4986	1
181.447	0
176.186	0
185.786	0
13.8411	1
102.608	1
108.362	0
116.877	0
26.4	1
17.4247	1
51.0904	0
108.263	0
55.6603	1
153.896	0
97.4794	1
151.101	0
87.8466	0
8.84384	1
83.8027	0
205.151	0
187.857	0
128.679	0
169.512	0
155.967	0
94.6521	0
58.5534	0
89	0
17	1
106	0
114	0
8	1
199	0
116	1
191	0
203	0
10	1
10.6192	1
25.4466	0
44.3507	0
25.3479	0
45.2384	0
22.7836	0
69.5014	0
44.9096	0
19.6931	0
21.9945	0
10.3233	1
54.148	0
55.0027	0
60.8877	0
36.9863	0
30.9041	0
21.074	0
39.7151	0
66.1151	0
20.8767	0
38	0
60	0
62	0
64	0
27	1
62	0
52	0
1	1
54	0
51	0
48	0
50	0
49	0
50	0
35	1
50	0
36	0
39	0
75	0
73	0
75	0
77	0
58	0
21	1
51	0
74	0
84	0
76.8	0
127.2	0
85.2	0
120	0
73.2	1
124.8	0
109.2	0
114	0
126.71	0
153.96	0
84.23	0
151.17	0
62.89	0
8.81	1
11.3676	0
74.96	0
117.93	0
106.95	0
10.82	0
80.94	0
100.93	0
2.01	0
23.7699		1
17.2274		1
57.2055		0
12.9534		1
95.0794		1
9.50137		1
186.838		0
186.51		0
13.2822		1
134.794		0
148		0
90		0
23		1
133		0
78		1
56.7781		0
9.56712		1
43.9233		0
37.8082		0
41.3918		0
15.2548		1
24.5918		0
25.5452		0
44.6466		0
23.8356		0
23.3425		0
30.9699		0
8.21918		1
20.6137		1
34.2247		0
12.5589		1
30.0493		0
46.4877		1
24.0658		1
55.1671		0
31.4301		0
51.6822		0
46.1589		0
7.33151		1
46.2904		0
37.6438		1
60.4603		0
60.2959		1
71.0794		0
13.0192		0
11.3096		1
45.6986		0
12.4603		1
35.2438		1
21.0411		0
31.5945		0
8.1863		1
5.26027		1
33.7644		0
30.2137		0
18.3452		1
43.0685		0
14.7616		0
27.0575		0
43.9233		0
45.337		0
32.1206		0
2.07123		1
19.3644		1
67.5617		0
4.53699		0
65.6877		0
58.5534		0
37.2164		0
66.3781		0
42.9041		0
52		0
53		0
18		1
56		0
83		0
85.2		0
78		0
64.8		0
76.8		0
82.8		0
9.6		1
72		0
76.8		0
73.2		0
60		0
81.6		0
10.8		0
146.4		0
0		1
135.6		0
118.8		0
129.6		0
88.8		0
122.4		0
138		0
18		1
133.2		0
19.2		1
127.2		0
106.8		0
18		1
97.2		0
96		0
41.65		1
6.01232		1
8.83778		1
23.6879		0
0.689938		1

## Sheet: Fig 8e MAFF BACH1 IL11
Time (Months)	Low MAFF/BACH1/IL11 Expression	High MAFF/BACH1/IL11 Expression
66.48	0
50.04	0
69.96	0
79.32	0
59.52	0
85.812	1
127.368	0
113.028	0
195.518	0
205.447	0
22.6849	1
94.126	1
190.192	0
38.4986	1
181.447	0
176.186	0
185.786	0
13.8411	1
102.608	1
108.362	0
26.4	1
17.4247	1
51.0904	0
108.263	0
55.6603	1
153.896	0
97.4794	1
151.101	0
87.8466	0
8.84384	1
83.8027	0
205.151	0
187.857	0
128.679	0
169.512	0
155.967	0
94.6521	0
58.5534	0
89	0
17	1
106	0
114	0
8	1
199	0
116	1
191	0
203	0
10	1
10.6192	1
25.4466	0
44.3507	0
25.348	0
45.2384	0
22.7836	0
69.5014	0
44.9096	0
19.6931	0
21.9945	0
10.3233	1
54.148	0
55.0027	0
60.8877	0
36.9863	0
30.9041	0
21.074	0
39.7151	0
66.1151	0
20.8767	0
38	0
60	0
62	0
64	0
27	1
62	0
52	0
1	1
54	0
51	0
48	0
50	0
49	0
50	0
35	1
50	0
36	0
39	0
75	0
73	0
75	0
77	0
58	0
21	1
51	0
74	0
84	0
76.8	0
127.2	0
85.2	0
120	0
73.2	1
124.8	0
109.2	0
114	0
126.71	0
153.96	0
84.23	0
151.17	0
62.89	0
8.81	1
11.3676	0
74.96	0
117.93	0
106.95	0
10.82	0
80.94	0
100.93	0
2.01	0
60.96		0
9		0
69.96		0
45.6		1
19.92		0
23.7699		1
17.2274		1
116.877		0
57.2055		0
12.9534		1
95.0794		1
9.50137		1
186.838		0
186.51		0
13.2822		1
134.794		0
148		0
90		0
23		1
133		0
78		1
56.7781		0
9.56712		1
43.9233		0
37.8082		0
41.3918		0
15.2548		1
24.5918		0
25.5452		0
44.6466		0
23.8356		0
23.3425		0
30.9699		0
8.21918		1
20.6137		1
34.2247		0
12.5589		1
30.0493		0
46.4877		1
24.0658		1
55.1671		0
31.4301		0
51.6822		0
46.1589		0
7.33151		1
46.2904		0
37.6438		1
60.4603		0
60.2959		1
71.0794		0
13.0192		0
11.3096		1
45.6986		0
12.4603		1
35.2438		1
21.0411		0
31.5945		0
8.1863		1
5.26027		1
33.7644		0
30.2137		0
18.3452		1
43.0685		0
14.7616		0
27.0575		0
43.9233		0
45.337		0
32.1206		0
2.07123		1
19.3644		1
67.5616		0
4.53699		0
65.6877		0
58.5534		0
37.2164		0
66.3781		0
42.9041		0
52		0
53		0
18		1
56		0
83		0
85.2		0
78		0
64.8		0
76.8		0
82.8		0
9.6		1
72		0
76.8		0
73.2		0
60		0
81.6		0
10.8		0
146.4		0
0		1
135.6		0
118.8		0
129.6		0
88.8		0
122.4		0
138		0
18		1
133.2		0
19.2		1
127.2		0
106.8		0
18		1
97.2		0
96		0
41.65		1
6.01232		1
8.83778		1
23.6879		0
0.689938		1
