# Supplementary material for: The HIF target MAFF promotes tumor invasion and metastasis through IL11 and STAT3 signaling
Source: Nat Commun. 2021 Jul 14;12:4308. doi: 10.1038/s41467-021-24631-6 (PMC8280233; doi:10.1038/s41467-021-24631-6)
Supplement: Supplementary file 11 — Source data [file 41467_2021_24631_MOESM11_ESM.zip › Data Source/Data Source Supplementary Fig 1.xlsx]

## Sheet: SupplFig 1a cell survial
Normoxia-Cell survival
FAM162A	1.02663	1.08655	0.966712
DDIT4	1.01864	1.08655	0.962718
MAFF	0.970707	1.09854	0.970707
ZNF114	0.982691	1.14647	0.906792
CXCL1	0.962718	1.1265	0.93076
P4HA2	0.99867	1.11052	0.906792
ANGPTL4	0.994675	1.07057	0.950734
RIMKLA	1.00666	1.03462	0.970707
LOX	1.01864	1.05859	0.926766
CA9	0.950734	1.10253	0.950734
DHRS13	0.950734	1.03862	1.01065
GFP	0.974702	1.10253	0.910787
IRS2	0.946739	1.09854	0.922771
ETS1	0.994675	1.0506	0.922771
BNIP3	0.99867	1.03862	0.926766
TRIB3	0.982691	1.06258	0.914782
SPAG4	0.99068	1.03862	0.926766
PPP1R3C	0.950734	1.07856	0.910787
ENO2	0.914782	1.04261	0.958723
AKAP12	0.954728	1.01465	0.946739
IGFBP3	0.894808	1.09854	0.918776
HK2	0.93875	1.0506	0.910787
GALNT18	0.970707	1.03063	0.894808
DUSP1	0.970707	0.978696	0.910787
TGM2	0.918776	1.03063	0.906792
TMEM45A	0.922771	1.00266	0.926766
SLCO4A1	0.950734	1.01864	0.882824
BNIP3L	0.918776	1.03462	0.878829
HK1	0.890813	1.01065	0.922771
STC2	0.922771	1.03862	0.850867
HILPDA	0.93076	0.99068	0.890813
SEMA5B	0.894808	1.00266	0.902797
RAB42	0.922771	0.966712	0.878829
EDN2	0.874835	1.03462	0.858856
SYTL2	0.950734	0.958723	0.850867
ACTB	0.922771	0.950734	0.882824
PGK1	0.926766	0.99068	0.834888
CDCP1	0.950734	0.950734	0.846872
FABP6	0.910787	0.986686	0.842877
ADM	0.918776	0.962718	0.850867
SLC2A1	0.910787	0.974702	0.842877
CD44	0.894808	0.958723	0.806925
NDRG1	0.87084	0.942744	0.830893
PLIN2	0.850867	0.934755	0.826899
INSIG2	0.910787	0.898803	0.794941
IL6	0.834888	0.922771	0.818909
FAM57A	0.834888	0.902797	0.81092
GYS1	0.834888	0.894808	0.814915
PBOV1	0.782957	0.926766	0.818909
PPFIA4	0.814915	0.878829	0.826899
LDHA	0.798936	0.850867	0.74301
SERPINE1	0.531292	0.647138	0.475367
UBB	0.339548	0.403463	0.291612

## Sheet: SupplFig1a Number of branch
Normoxia-Number of branch
INSIG2	1.34162	1.26962	1.01799
IL6	0.814477	1.39004	1.24933
BNIP3L	1.03111	1.00258	1.34925
FAM57A	0.926231	1.16458	1.25338
SYTL2	1.02753	1.04222	1.16878
PLIN2	0.696433	1.1282	1.36023
HK1	0.965185	0.980975	1.11211
PGK1	0.718897	1.43289	0.89818
GFP	0.999999	0.999999	0.999999
DUSP1	0.930567	1.05231	1.00716
SLCO4A	1.11732	0.91416	0.947483
PPP1R3C	1.07806	1.14231	0.713112
EDN2	0.694886	0.980463	1.14664
TGM2	0.804043	1.06255	0.951264
CXCL1	0.911532	0.978502	0.898209
ZNF114	1.23387	0.645385	0.868808
GALNT18	1.10051	0.915262	0.697282
DDIT4	0.915746	0.897926	0.85555
SEMA5B	0.834892	1.18097	0.651523
CD44	0.622008	0.758255	1.25776
ETS1	0.797566	0.88424	0.951795
IGFBP3	0.786969	0.788588	0.968745
IRS2	0.755124	0.874038	0.89006
LDHA	0.68283	1.08019	0.736622
FABP6	0.624504	1.0638	0.791537
HILPDA	0.754317	0.902827	0.819307
ENO2	0.701843	0.907188	0.850381
HK2	0.61587	1.08763	0.711247
STC	0.822813	1.01553	0.574987
ADM	0.758275	0.773656	0.83186
SPAG4	0.820892	0.756665	0.753554
PPFIA4	0.63682	0.816458	0.81669
ANGPTL4	1.14137	0.752555	0.258041
BNIP3	0.558783	0.676861	0.893985
FAM162A	0.535711	0.792503	0.766021
UBB	0.251633	0.846924	0.983195
TMEM45A	0.187366	0.665955	1.20791
DHRS13	0.709379	0.722831	0.583417
RIMKL	0.660202	0.610831	0.735517
RAB42	0.444197	0.738785	0.783423
CA9	0.744687	0.654532	0.450823
CDCP	0.620094	0.669343	0.489818
SLC2A1	0.508171	0.547523	0.715428
NDRG1	0.58352	0.628193	0.453757
SERPINE1	0.38887	0.700245	0.573657
TRIB3	0.200067	0.458579	0.78355
P4HA2	0.525228	0.365164	0.547865
GYS1	0.563728	0.425994	0.437605
PBOV1	0.322094	0.512331	0.577967
AKAP12	0.360419	0.389897	0.298399
LOX	0.222493	0.432832	0.380453
MAFF	0.13012	0.299549	0.221714

## Sheet: SupplFig1a Total length
Normoxia-Total length
INSIG2	1.33553	1.23905	1.19312
IL6	0.827496	1.32984	1.42788
PLIN2	0.675481	1.13358	1.55771
BNIP3L	0.967354	0.922337	1.44789
HK1	0.985161	1.00498	1.275
SYTL2	0.934715	1.00441	1.27993
FAM57A	0.817654	1.10859	1.2664
PGK1	0.566639	1.50909	1.07344
DUSP1	0.953808	1.02226	1.14809
SLCO4A	1.02161	0.858216	1.14952
GFP	0.999999	0.999999	0.999999
TGM2	0.74024	1.11401	1.11902
PPP1R3C	1.03658	1.12146	0.789979
EDN2	0.655781	1.04313	1.19889
ETS1	0.750658	0.882334	1.08753
CXCL1	0.878308	0.941012	0.895684
SEMA5B	0.739807	1.20513	0.761919
ZNF114	1.20698	0.573034	0.896637
GALNT18	1.03507	0.930917	0.684073
DDIT4	0.880695	0.913891	0.848769
IGFBP3	0.755852	0.770146	1.11631
IRS2	0.757253	0.842213	1.03563
ADM	0.677678	0.768928	1.17904
LDHA	0.603733	1.1311	0.857268
ENO2	0.628695	0.925257	1.00799
CD44	0.507602	0.73179	1.2895
FABP6	0.587501	1.02392	0.911161
HILPDA	0.707561	0.906383	0.883688
STC	0.71891	1.01352	0.7238
UBB	0.234877	0.923861	1.2729
HK2	0.53899	1.07072	0.812306
SPAG4	0.76274	0.73635	0.899752
ANGPTL4	1.08058	0.83958	0.396006
TMEM45A	0.163988	0.651168	1.42621
BNIP3	0.547545	0.716926	0.972269
CDCP	1.00364	0.622522	0.605944
PPFIA4	0.557573	0.762898	0.908202
SLC2A1	0.482862	0.877657	0.81542
FAM162A	0.523277	0.74681	0.873216
RIMKL	0.606138	0.558143	0.830436
DHRS13	0.606983	0.691411	0.668332
RAB42	0.405152	0.694832	0.863631
CA9	0.662857	0.654051	0.51456
NDRG1	0.553945	0.616409	0.545149
SERPINE1	0.321164	0.704501	0.631847
PBOV1	0.305259	0.683919	0.660053
P4HA2	0.490318	0.387668	0.604386
TRIB3	0.170906	0.446958	0.842463
GYS1	0.491812	0.361098	0.592071
AKAP12	0.351631	0.384052	0.382511
LOX	0.200069	0.382012	0.462376
MAFF	0.108665	0.264462	0.317478

## Sheet: SupplFig1a Total branch length
Normoxia-Total branch length
INSIG2	1.2308	1.25199	1.14165
IL6	0.846003	1.40265	1.32759
BNIP3L	1.00003	0.949068	1.46083
PLIN2	0.611404	1.16995	1.58098
HK1	0.970518	0.99176	1.27785
FAM57A	0.791749	1.12001	1.31733
SYTL2	0.927128	1.02094	1.25946
DUSP1	0.884018	1.02425	1.16672
EDN2	0.704529	1.0912	1.23667
GFP	0.999999	0.999999	0.999999
TGM2	0.757501	1.11096	1.08548
SLCO4A	1.0178	0.8628	1.06844
PPP1R3C	0.98282	1.16666	0.749955
PGK1	0.409348	1.53887	0.932926
CXCL1	0.864295	0.94846	0.877387
GALNT18	1.00987	0.971782	0.658209
ETS1	0.693714	0.877239	1.06808
DDIT4	0.846953	0.911576	0.864844
IRS2	0.772215	0.85185	0.986426
CD44	0.528928	0.72868	1.34175
SEMA5B	0.724856	1.17669	0.690384
ZNF114	1.10131	0.6042	0.84665
ADM	0.666013	0.76247	1.08508
ENO2	0.633313	0.90599	0.955229
IGFBP3	0.715092	0.73886	1.0305
LDHA	0.604376	1.13126	0.741619
HILPDA	0.673982	0.878192	0.841456
FABP6	0.542668	0.979228	0.845369
HK2	0.546777	1.06218	0.74599
STC	0.695477	1.03336	0.587286
SPAG4	0.719497	0.696128	0.769608
BNIP3	0.542641	0.709745	0.929408
ANGPTL4	1.08388	0.820583	0.273098
TMEM45A	0.154462	0.616212	1.34644
PPFIA4	0.592564	0.713607	0.790631
FAM162A	0.47303	0.753279	0.854996
SLC2A1	0.491496	0.884044	0.699533
CDCP	0.930207	0.613469	0.528434
SERPINE1	0.303009	1.19759	0.537911
RAB42	0.372181	0.694789	0.832266
DHRS13	0.570566	0.689483	0.620637
RIMKL	0.608901	0.501406	0.767342
UBB	0.187307	0.748415	0.930527
CA9	0.681164	0.609932	0.406351
PBOV1	0.275029	0.693479	0.572059
NDRG1	0.529854	0.587496	0.39684
P4HA2	0.484707	0.314893	0.533458
TRIB3	0.154317	0.364209	0.790516
GYS1	0.477257	0.307139	0.432569
LOX	0.182946	0.365592	0.376265
AKAP12	0.3423	0.309848	0.235898
MAFF	0.09734	0.231707	0.204793

## Sheet: SupplFig1b Cell survival
Hypoxia-Cell Survival
MAFF	1.05608	1.01869	1.07944
RIMKLA	1.03738	1.0514	1.00935
LOX	1.04673	1.06542	0.971963
DDIT4	1.00935	0.995327	1.0514
PPP1R3C	0.990654	1.03738	1.02336
FAM162A	1.01869	0.981308	1.02336
ANGPTL4	1.02336	0.925234	1.07009
GFP	0.990654	0.981308	1.02804
CA9	1.04673	0.957944	0.981308
ACTB	0.934579	1.07477	0.957944
CXCL1	0.985981	0.939252	1.02336
GALNT18	0.976636	0.976636	0.981308
SPAG4	0.957944	0.939252	1.02804
TMEM45A	1.00467	0.939252	0.976636
P4HA2	0.96729	0.976636	0.971963
STC2	1.00467	0.920561	0.985981
ZNF114	1.03738	0.906542	0.962617
IRS2	0.985981	0.88785	1.02336
AKAP12	0.981308	0.953271	0.962617
SLCO4A1	0.971963	0.915888	1.00467
SEMA5B	0.990654	0.971963	0.929907
ETS1	0.962617	0.911215	1.00467
BNIP3	0.948598	0.929907	1
TGM2	0.929907	0.939252	1.00935
ADM	0.995327	0.920561	0.962617
TRIB3	0.948598	0.929907	0.995327
IGFBP3	0.971963	0.892523	1
HK1	0.971963	0.906542	0.976636
DHRS13	0.953271	0.901869	0.995327
DUSP1	0.943925	0.957944	0.943925
SYTL2	0.96729	0.873832	1
ENO2	0.96729	0.850467	1
HK2	0.953271	0.892523	0.96729
FABP6	0.925234	0.939252	0.934579
CDCP1	0.915888	0.901869	0.953271
EDN2	0.939252	0.878505	0.953271
HILPDA	0.925234	0.869159	0.962617
RAB42	0.929907	0.873832	0.953271
PGK1	0.920561	0.864486	0.957944
SLC2A1	0.897196	0.878505	0.897196
CD44	0.88785	0.85514	0.929907
NDRG1	0.850467	0.859813	0.939252
BNIP3L	0.929907	0.799065	0.915888
LDHA	0.864486	0.845794	0.88785
GYS1	0.841121	0.82243	0.906542
IL6	0.925234	0.817757	0.82243
PLIN2	0.864486	0.845794	0.850467
INSIG2	0.883178	0.78972	0.85514
FAM57A	0.831776	0.780374	0.883178
PBOV1	0.850467	0.775701	0.836449
PPFIA4	0.827103	0.757009	0.831776
SERPINE1	0.817757	0.682243	0.728972
UBB	0.5	0.420561	0.481308

## Sheet: SupplFig1b Number of Branch
Hypoxia-Number of branch
GALNT18	1.03244	0.963949	1.08825
NDRG1	1.0227	1.00584	0.994604
GFP	1.02978	0.813896	1.15633
PLIN2	1.04362	0.991297	0.95932
BNIP3L	0.714903	1.02732	1.09206
FAM162A	0.893783	1.01936	0.913481
DUSP1	0.946937	1.08558	0.792602
INSIG2	0.954064	0.818611	1.03357
P4HA2	0.957363	0.845032	1.00332
SLC2A1	0.871723	1.02769	0.880078
FAM57A	0.918839	1.02922	0.829342
PPFIA4	0.893588	0.631674	1.25102
PPP1R3C	0.768471	1.00267	0.914846
SERPINE1	1.4461	0.520998	0.718042
SLCO4A	0.947081	0.857005	0.864726
LDHA	0.994225	0.822313	0.845234
SPAG4	0.842333	0.880505	0.933946
ZNF114	0.832383	0.865678	0.916901
PGK1	0.827736	0.716466	1.0367
RIMKL	0.90345	0.771297	0.881825
TRIB3	1.22523	0.733063	0.580234
CXCL1	0.833133	0.939169	0.742246
STC	0.943557	0.669951	0.874517
RAB42	0.885629	0.845128	0.747924
EDN2	0.728022	0.961741	0.762946
IL6	0.722532	1.09105	0.63548
IRS2	0.768262	0.87104	0.783679
IGFBP3	0.816017	0.761443	0.842005
TGM2	0.783595	0.76032	0.868938
HK2	0.722431	0.965887	0.682737
HILPDA	0.91803	0.774925	0.653421
ENO2	0.710665	0.837475	0.77407
DDIT4	0.777039	0.526146	0.959729
CA9	0.765363	0.832675	0.658162
ADM	0.809457	0.778423	0.636186
PBOV1	0.592482	0.928021	0.692237
HK1	0.649214	0.722218	0.82651
SEMA5B	0.880168	0.710311	0.599646
CD44	0.841087	0.648918	0.679554
FABP6	0.872322	0.712751	0.582435
DHRS13	0.70251	0.765187	0.68684
GYS1	0.503984	1.01376	0.573499
SYTL2	0.890852	0.568573	0.618356
BNIP3	0.706012	0.656875	0.672392
UBB	0.238958	0.870868	0.91866
TMEM45A	0.527619	0.749372	0.718785
ETS1	0.568947	0.765493	0.643945
CDCP	0.534599	0.556091	0.870403
AKAP12	0.585832	0.614096	0.621804
ANGPTL4	0.429088	0.606642	0.762002
LOX	0.690323	0.378953	0.678254
MAFF	0.273769	0.398853	0.455495

## Sheet: SupplFig1b Total Length
Hypoxia-Total length
GALNT18	1.14327	1.1037	1.13423
FAM162A	0.920584	1.06547	1.06456
DUSP1	1.10004	1.09759	0.806675
GFP	1.09851	0.793669	1.10782
PLIN2	1.11548	1.02354	0.844227
SLC2A1	0.798115	1.14342	1.04114
FAM57A	0.810664	1.13293	0.864299
P4HA2	0.945207	0.82648	1.02742
ZNF114	0.841702	0.944078	1.01157
SPAG4	0.899717	0.886432	1.0021
LDHA	1.06332	0.804893	0.886936
SLCO4A	0.960567	0.856667	0.921844
INSIG2	0.843983	0.87181	0.977737
BNIP3L	0.694674	0.905058	1.07458
NDRG1	0.902189	0.876242	0.86796
PPP1R3C	0.762808	1.01035	0.867216
RIMKL	0.897483	0.757832	0.964551
PPFIA4	0.783672	0.6821	1.11606
RAB42	0.850396	0.843224	0.844758
TRIB3	1.18917	0.822389	0.519777
IL6	0.790853	1.10913	0.59231
EDN2	0.717572	0.878451	0.858838
PGK1	0.707802	0.602342	1.14339
HK2	0.62457	1.06343	0.69299
IRS2	0.747292	0.873057	0.754432
STC	0.909859	0.645957	0.793416
HILPDA	0.930508	0.753784	0.658271
ENO2	0.65645	0.870636	0.786167
CXCL1	0.723547	0.932648	0.625441
FABP6	0.995416	0.7141	0.571288
TGM2	0.690363	0.77432	0.802551
SERPINE1	1.18732	0.472919	0.566062
DDIT4	0.713566	0.581212	0.919314
DHRS13	0.738532	0.771832	0.690758
HK1	0.684763	0.697533	0.781037
PBOV1	0.671291	0.827071	0.649432
BNIP3	0.770508	0.727686	0.63398
TMEM45A	0.536878	0.850419	0.735307
CD44	0.800616	0.608303	0.679199
ADM	0.776365	0.741404	0.560485
CA9	0.655217	0.776305	0.643715
IGFBP3	0.779925	0.640874	0.628205
ETS1	0.55171	0.822543	0.646031
SEMA5B	0.810831	0.658982	0.511519
GYS1	0.458289	0.976524	0.5344
ANGPTL4	0.522057	0.61054	0.780274
CDCP	0.513385	0.572325	0.750197
UBB	0.276057	0.791606	0.754551
SYTL2	0.766004	0.509489	0.512204
AKAP12	0.506512	0.528544	0.514343
LOX	0.54289	0.308383	0.526566
MAFF	0.274336	0.378874	0.401286

## Sheet: SupplFig1b Total branch length
Hypoxia-Total Branch Length
GALNT18	1.19504	1.16868	1.16367
FAM162A	0.940227	1.09645	1.09368
DUSP1	1.12603	1.17005	0.792283
PLIN2	1.12869	1.04274	0.850087
GFP	1.15149	0.711092	1.13742
SLC2A1	0.765817	1.10579	1.05232
ZNF114	0.834282	0.920412	1.03941
SPAG4	0.837767	0.850286	1.06535
FAM57A	0.786028	1.08917	0.867465
SLCO4A	0.982378	0.793949	0.956367
PPP1R3C	0.725545	1.07938	0.896092
P4HA2	0.936389	0.751194	1.00878
BNIP3L	0.640574	0.936108	1.09675
LDHA	1.04922	0.74897	0.863662
NDRG1	0.857978	0.896741	0.894113
RIMKL	0.881973	0.745129	0.964067
INSIG2	0.810923	0.772644	0.976867
PPFIA4	0.741529	0.679137	1.12106
PGK1	0.674584	0.566584	1.19632
TRIB3	1.26293	0.714358	0.399164
HK2	0.624934	1.13571	0.591221
IL6	0.707455	1.10216	0.52199
IRS2	0.721815	0.868862	0.735011
EDN2	0.666874	0.876362	0.77092
STC	0.920795	0.582586	0.783448
RAB42	0.78997	0.737495	0.726785
ENO2	0.60287	0.864299	0.766326
HILPDA	0.872329	0.70768	0.638392
CXCL1	0.708948	0.860537	0.61143
FABP6	1.03814	0.657016	0.476898
TGM2	0.656981	0.715572	0.773514
DHRS13	0.68968	0.774654	0.655301
SERPINE1	1.23448	0.362852	0.491679
DDIT4	0.66351	0.48527	0.940184
HK1	0.640522	0.675251	0.744664
CA9	0.656998	0.733538	0.599004
IGFBP3	0.7141	0.587926	0.651959
TMEM45A	0.430415	0.772817	0.685379
SEMA5B	0.820785	0.584323	0.476044
ADM	0.718999	0.65398	0.501611
BNIP3	0.700454	0.604997	0.560449
CD44	0.757182	0.534118	0.565185
GYS1	0.444557	0.948163	0.453035
PBOV1	0.530874	0.779268	0.534487
ETS1	0.498632	0.805408	0.505082
SYTL2	0.766129	0.470656	0.50964
CDCP	0.422162	0.485609	0.710638
ANGPTL4	0.390175	0.545719	0.657717
UBB	0.142658	0.717431	0.617405
AKAP12	0.459677	0.49517	0.479682
LOX	0.508369	0.258438	0.498335
MAFF	0.202904	0.338113	0.350744
