# Supplementary material for: The HIF target MAFF promotes tumor invasion and metastasis through IL11 and STAT3 signaling
Source: Nat Commun. 2021 Jul 14;12:4308. doi: 10.1038/s41467-021-24631-6 (PMC8280233; doi:10.1038/s41467-021-24631-6)
Supplement: Supplementary file 11 — Source data [file 41467_2021_24631_MOESM11_ESM.zip › Data Source/Data Source Supplementary Fig 2.xlsx]

## Sheet: Suppl Fig 2b
	siSCR
MAFF	0.951563	0.986758	1.06501
MAFG	1.15434	0.729433	1.18764
MAFK	1.14493	1.37827	1.02498
	siMAFF
MAFF	0.280673	0.350744	0.259508
MAFG	0.793238	0.972544	0.529627
MAFK	0.824715	0.866417	0.986277
	siMAFG
MAFF	0.801408	1.13483	0.96039
MAFG	0.424109	0.545027	0.440633
MAFK	0.759465	0.768045	0.821886
	siMAFK
MAFF	1.29123	1.48403	1.14408
MAFG	0.707193	0.596968	0.64355
MAFK	0.305544	0.367179	0.283397

## Sheet: Suppl Fig 2e
MCF7 Normoxia	0.911145	1.00453	1.09257
MCF7 Hypoxia	5.25784	2.29845	3.79553
MDA-MB-231 Normoxia	1.0059	0.977346	1.01718
MDA-MB-231 Hypoxia	2.84129	2.97123	2.39393
OVCAR8 Normoxia	1.06039	1.00433	0.938983
OVCAR8 Hypoxia	1.8767	1.96312	2.10044
SKOV3 Normoxia	1.06941	0.999494	0.935098
SKOV3 Hypoxia	4.31369	4.74193	4.62954
A549 Normoxia	1.02911	1.04275	0.931871
A549 Hypoxia	3.47858	4.98019	4.12729
HepG2 Normoxia	0.944825	1.08142	0.978712
HepG2 Hypoxia	2.83702	2.60896	2.89851
A172 Normoxia	0.969278	1.03435	0.997434
A172 Hypoxia	2.90223	3.06645	3.48916

## Sheet: Suppl Fig 2g
HIF1A mRNA expression
Normoxia
shSCR	1.00203	1.00045	1.00017
shHIF1A	0.459441	0.318865	0.142795
Hypoxia
shSCR	0.34612	0.150567	0.297451
shHIF1A	0.357206	0.0390815	0.0629425
ARNT mRNA expression
Normoxia
shSCR	1.00001	1.00153	1.00076
shARNT	0.306996	0.192295	0.411045
Hypoxia
shSCR	0.66248	1.24457	1.15876
shARNT	0.233037	0.208283	0.273612
