# Supplementary material for: The HIF target MAFF promotes tumor invasion and metastasis through IL11 and STAT3 signaling
Source: Nat Commun. 2021 Jul 14;12:4308. doi: 10.1038/s41467-021-24631-6 (PMC8280233; doi:10.1038/s41467-021-24631-6)
Supplement: Supplementary file 11 — Source data [file 41467_2021_24631_MOESM11_ESM.zip › Data Source/Data Source Supplementary Fig 3.xlsx]

## Sheet: Suppl Fig 3a
MAFF mRNA expression
Normoxia
shSCR	0.99663	1.00179	1.01381
C12	0.808569	0.160315	0.302426
D1	1.42302	1.17358	0.889658
D2	0.289656	0.394318	0.408914
Hypoxia
shSCR	2.36815	2.58142	2.33531
C12	1.35492	0.543773	0.649719
D1	2.38998	1.77305	1.68913
D2	0.545621	0.534295	0.547279

## Sheet: Suppl Fig 3b
MAFF mRNA expression
Normoxia
Vector	1.74462	1.17787	0.487847
MAFF	11.307	10.8136	10.9741
Hypoxia
Vector	7.19181	3.89564	5.19186
MAFF	9.74573	10.0243	11.872

## Sheet: Suppl Fig 3c
Lactate levels (mM)
Normoxia
scr	1.51866	1.48914	1.60081
shMAFF	1.55845	1.5931	1.74713
Hypoxia
scr	2.50956	2.43255	2.59299
shMAFF	2.77654	2.75472	2.89976
Pyruvate levels (mM)
Normoxia
scr	197.489	216.793	206.956
shMAFF	188.144	189.374	180.275
Hypoxia
scr	241.875	242.736	241.875
shMAFF	221.342	230.195	235.974

## Sheet: Suppl Fig 3d
Normoxia
Time (minutes)	shSCRM
2.36667	71.5836	119.789	18.1257	140.028	113.336	65.5349	73.1328	69.253	115.843	118.945
11.1	68.8792	121.157	22.5464	139.136	106.551	64.763	73.1935	64.4495	110.813	123.621
19.8167	63.3038	112.141	18.485	127.62	102.672	61.7838	71.5763	60.1338	106.798	126.703
28.8167	246.097	356.828	143.467	403.07	313.168	248.646	261.71	237.313	351.137	369.977
37.5667	281.934	401.707	170.203	446.699	365.979	292.906	295.494	284.792	406.395	411.487
46.3	293.327	414.106	177.054	455.972	380.566	306.781	303.156	298.434	420.33	420.309
55.3	457.551	649.115	289.982	726.489	569.238	459.088	478.115	452.062	641.505	641.742
64.05	425.525	587.739	269.352	668.394	535.911	431.137	430.606	434.557	605.296	585.23
72.7833	399.827	549.644	252.278	625.354	504.613	407.504	402.481	413.374	571.044	546.243
81.7833	43.3954	128.581	-0.106235	164.616	132.717	52.8765	122.569	126.439	194.069	157.934
90.5167	32.1489	65.4724	-7.13857	88.8206	95.8464	24.5232	52.6911	63.4617	114.68	105.984
99.25	35.8167	60.0713	-2.46944	66.5406	79.139	29.4378	38.6604	50.3047	90.6334	80.9127
Time (minutes)	shMAFF
2.36667	147.497	58.3714	90.0171	160.951	119.259	85.1563	107.251	92.5586	110.935	119.573
11.1	130.188	58.6666	88.1347	145.666	120.102	82.6212	105.134	90.9029	104.28	115.897
19.8167	124.167	52.8037	84.0839	141.117	116.15	78.275	99.2365	84.057	100.662	109.656
28.8167	494.42	346.402	423.88	564.831	510.244	396.323	466.383	454.727	457.506	440.996
37.5667	515.065	356.409	426.716	589.69	525.511	393.286	471.542	470.939	467.462	474.265
46.3	505.478	353.437	417.832	587.753	522.963	382.941	460.456	470.002	461.137	479.051
55.3	676.112	487.35	584.026	792.566	710.421	544.943	632.203	617.776	633.71	629.619
64.05	636.213	452.637	533.675	750.615	667.462	492.302	584.074	587.675	588.734	611.103
72.7833	600.246	430.286	503.055	718.356	637.932	458.931	545.446	561.423	556.927	587.74
81.7833	114.127	48.0839	100.572	238.286	165.832	45.1573	78.186	476.295	73.4603	229.909
90.5167	91.2879	31.0836	69.3825	128.002	87.1377	40.796	47.1532	493.95	61.089	164.395
99.25	88.812	34.6974	54.9041	105.58	74.9152	44.586	50.2179	495.21	66.0422	98.3909
Hypoxia
Time (minutes)	shSCRM
2.36667	105.744	3.80244	109.254	128.535	95.1522	76.6008	153.932	125.522
11.1167	106.958	6.68689	110.81	128.396	83.7275	73.8775	147.488	115.622
19.8667	102.967	7.60352	107.509	122.321	79.9214	70.9403	140.777	111.176
28.85	469.552	179.545	448.675	482.48	428.372	427.419	636.164	459.604
37.6	545.743	220.064	520.945	542.991	501.195	494.978	719.475	544.462
46.3333	562.477	236.623	539.141	554.699	518.459	512.703	729.288	568.291
55.3333	641.022	273.018	625.985	659.593	581.71	589.138	857.252	648.102
64.0833	609.146	258.821	603.567	623.681	560.268	550.641	796.121	637.445
72.8333	585.925	251.583	584.839	601.767	541.806	534.236	760.094	621.889
81.8167	157.563	197.661	225.041	217.474	313.833	355.628	298.267	303.497
90.5667	79.0966	209.121	91.4976	127.189	146.339	221.07	136.557	159.01
99.3	71.5915	211.907	66.1637	83.5986	96.037	149.288	104.801	93.6145
Time (minutes)	shMAFF
2.36667	77.7622	100.756	161.468	167.463	127.116	106.905	130.136	137.74
11.1167	63.3083	96.2025	150.893	157.526	130.347	111.871	121.901	133.837
19.8667	58.3672	91.9878	144.852	146.113	128.486	105.116	116.368	122.278
28.85	356.681	461.735	614.499	572.651	499.087	503.323	507.373	495.623
37.6	402.525	501.259	654.825	646.098	535.46	542.975	541.834	552.672
46.3333	408.89	505.246	657.178	666.673	532.743	546.984	541.818	563.008
55.3333	450.76	551.99	737.782	714.858	592.582	615.957	626.665	616.976
64.0833	429.146	530.019	702.144	709.869	558.881	580.64	581.541	592.602
72.8333	423.175	518.004	677.848	703.915	537.765	565.373	560.763	578.562
81.8167	173.61	331.304	300.851	383.151	165.292	272.668	254.385	227.457
90.5667	78.5569	191.673	174.987	206.283	80.3758	167.382	165.999	129.372
99.3	62.6545	118.338	134.788	146.764	70.7996	112.986	121.323	97.4872

## Sheet: Suppl Fig 3e
Normoxia
shSCR	0.967808	1.00621	1.00593
shMAFF	0.294325	0.380525	0.329043
Hypoxia
shSCR	3.29729	3.24508	4.37653
shMAFF	0.665248	0.623415	0.714715

## Sheet: Suppl Fig 3f
#of sprouts/cell
shSCR	4.625	4	5
shMAFF D2	1	0	2
Invading Cells
shSCR	315.667	225.333	270.5
shMAFF D2	95.6667	81.6667	88.6667

## Sheet: Suppl Fig 3g
Normoxia
Vector	0.926976	1.10729	0.974251
MAFF	9.49248	9.57803	8.95819
Hypoxia
Vector	1.79077	2.51017	2.26698
MAFF	9.20036	8.40978	8.28806

## Sheet: Suppl Fig 3h
#of sprouts/cell
Vector	1	1	1
MAFF	6.5	3.5	5
Invading cells
Vector	26	29	19	15.3333
MAFF	29.6667	38	55.5	76.25
