# Supplementary material for: The HIF target MAFF promotes tumor invasion and metastasis through IL11 and STAT3 signaling
Source: Nat Commun. 2021 Jul 14;12:4308. doi: 10.1038/s41467-021-24631-6 (PMC8280233; doi:10.1038/s41467-021-24631-6)
Supplement: Supplementary file 11 — Source data [file 41467_2021_24631_MOESM11_ESM.zip › Data Source/Data Source Supplementary Fig 6.xlsx]

## Sheet: Suppl Fig 6a
MDA-MB-231 mRNA expression
	shSCR
RhoB	1.00321	1.00024	0.918787
CSF1	1.00501	1.04292	1.11731
PTPRJ	1.00206	1.00009	1.16112
COL1A1	1.0031	1.00347	1.02401
BMP4	1.00348	0.971471	1.15926
IL11	1.00068	1.00128	1.00377
TGM2	1.00092	1.00002	1.22453
MAFF	1.0054	0.986738	0.860146
	shMAFF
RhoB	1.7193	1.83164	1.54499
CSF1	1.34848	1.49563	1.37644
PTPRJ	1.34544	1.66789	1.16501
COL1A1	1.64316	1.63161	1.77656
BMP4	1.19758	1.26982	1.36445
IL11	0.267382	0.493618	0.567757
TGM2	0.634155	0.796472	0.447289
MAFF	0.358052	0.405714	0.395112
	shSR Hyp
RhoB	0.74715	1.18514	0.907185
CSF1	0.375556	0.41143	0.366789
PTPRJ	0.115658	0.109181	0.0844536
COL1A1	0.399765	0.25085	0.189693
BMP4	1.05653	1.18518	0.916469
IL11	2.53086	3.25907	2.09828
TGM2	0.639901	0.743273	0.557014
MAFF	2.44995	2.60516	2.51124
	shMAFF Hyp
RhoB	1.26909	1.38816	1.15433
CSF1	0.345073	0.440142	0.41562
PTPRJ	0.168155	0.168912	0.158179
COL1A1	0.735185	0.556573	0.534057
BMP4	1.20393	1.55803	1.51603
IL11	1.16509	1.56241	1.06684
TGM2	0.436381	0.457391	0.547183
MAFF	0.624575	0.781725	0.751275

## Sheet: Suppl Fig 6c
OVCAR8 mRNA expression
	siSCR
MAFF	1.01037	1.00593	1.00091
IL11	1.00033	1.00206	0.972294
BMP4	1.00994	1.00417	1.0003
RhoB	1.03088	0.404293	2.73471
CSF1	1.00986	1.00035	1.0008
PTPRJ	1.00006	1.00559	1.00495
COL1A1	1.02203	1.00149	1.0002
TGM2	1.0242	1.00517	1.0058
	siMAFF
MAFF	0.294325	0.380525	0.476649
IL11	0.405529	0.226169	0.476595
BMP4	1.60129	0.717461	0.69002
RhoB	0.173109	0.973455	0.350953
CSF1	0.846253	0.481257	0.738336
PTPRJ	0.128314	0.471965	0.493526
COL1A1	0.16724	0.32266	0.440842
TGM2	0.0736758	0.210535	0.159077
	siSCR Hypoxia
MAFF	1.63542	1.93487	2.64894
IL11	1.4985	2.45262	2.6531
BMP4	2.03674	3.68302	3.34017
RhoB	1.48377	0.208989	1.01811
CSF1	1.88772	1.09548	2.1097
PTPRJ	0.334796	0.177012	0.087489
COL1A1	0.44255	0.164729	0.105536
TGM2	0.175482	0.189304	0.143138
	siMAFF Hypoxia
MAFF	0.922516	0.623415	0.543489
IL11	0.262774	0.885875	0.25824
BMP4	2.7361	2.26503	1.65114
RhoB	0.0755606	1.82938	0.49524
CSF1	1.9464	1.38692	1.12545
PTPRJ	0.125694	0.342447	0.366119
COL1A1	0.11802	0.183382	0.114647
TGM2	0.0841701	0.299501	0.259986
