# Supplementary material for: The HIF target MAFF promotes tumor invasion and metastasis through IL11 and STAT3 signaling
Source: Nat Commun. 2021 Jul 14;12:4308. doi: 10.1038/s41467-021-24631-6 (PMC8280233; doi:10.1038/s41467-021-24631-6)
Supplement: Supplementary file 11 — Source data [file 41467_2021_24631_MOESM11_ESM.zip › Data Source/Data Source Supplementary Fig 7.xlsx]

## Sheet: Suppl Fig 7a
IL11 expression
shSCR	1.0031	1.00213	1.00406
shIL11	0.335812	0.219574	0.269065

## Sheet: Suppl Fig 7b
IL11 mRNA expression
shSCR vector	1.01912	1.25395	1.01028
shSCR IL11	13.0984	12.6032	12.6391
shMAFF vector	0.31196	0.414228	0.341882
shMAFF IL11	12.5196	11.7638	12.683

## Sheet: Suppl Fig 7c
IL11 mRNA expression
Vector	1.36629	0.739265	1.01018
MAFF	1.964	1.41921	2.0963
BMP4 mRNA expression
Vector	1.34192	1.2365	0.613832
MAFF	0.969731	0.998308	1.97301

## Sheet: Suppl Fig 7d
IL11 mRNA expression
Vector	1.03879	1.00684	1
IL11	13.6578	13.9916	15.063

## Sheet: Suppl Fig 7e
Invading cells
Vector	3	7.66667	2
IL11	12.6667	22.6667	14

## Sheet: Suppl Fig 7g
Invading cells
siSCR	369.667	344.333	362
siSTAT3	122.333	144.333	135

## Sheet: Suppl Fig 7h
Number of branches
siSCR	62	64	61
siSTAT3	30	15	8
