# Supplementary material for: The HIF target MAFF promotes tumor invasion and metastasis through IL11 and STAT3 signaling
Source: Nat Commun. 2021 Jul 14;12:4308. doi: 10.1038/s41467-021-24631-6 (PMC8280233; doi:10.1038/s41467-021-24631-6)
Supplement: Supplementary file 11 — Source data [file 41467_2021_24631_MOESM11_ESM.zip › Data Source/Data Source Supplementary Fig 8.xlsx]

## Sheet: Suppl Fig 8a 
Days	shSCR				Days	scr CRISPR				Days	SCR CRISPR
0	0.5	0.5	0.5		0	0.5	0.5	0.5		0	0.5	0.5	0.5
3	3.1	3.43	3.24		3	1.044	0.906	0.768		2	0.912	0.7	0.552
5	38.75	46.25	36.25		5	2.02	1.974	1.994		5	4.686	4.744	4.996
7	123.75	181.25	161.25		7	6.932	7.252	7.468		7	24.11	19.44	24.43
Days	shBACH1				Days	IL11 CRISPR				Days	STAT3 CRISPR
0	0.5	0.5	0.5		0	0.5	0.5	0.5		0	0.5	0.5	0.5
3	3.83	2.58	2.8		3	0.95	0.73	0.886		2	0.774	0.768	0.678
5	45	35	48.75		5	1.852	1.83	1.9361		5	5.232	4.632	4.908
7	126.25	163.75	137.5		7	7.218	5.602	7.432		7	18.35	16.96	17.64

## Sheet: Suppl Fig 8b
NFE2L2 mRNA expression
Normoxia
siSCR	1.00038	1.00228	0.993566
siNFE2L2	0.19118	0.0967864	0.0984199
Hypoxia
siSCR	0.786329	0.672872	0.500007
siNFE2L2	0.0719287	0.0466475	0.0829659
IL11 mRNA expression
Normoxia
siSCR	1.00281	1.00068	1.00057
siNFE2L2	1.08306	1.0214	0.872231
Hypoxia
siSCR	3.002	3.544	4.38321
siNFE2L2	4.25	1.89164	2.86
Invading cells
siSCR	172.75	221.25	114
siNFE2L2	158.5	116.667	177.667
