# Supplementary material for: The HIF target MAFF promotes tumor invasion and metastasis through IL11 and STAT3 signaling
Source: Nat Commun. 2021 Jul 14;12:4308. doi: 10.1038/s41467-021-24631-6 (PMC8280233; doi:10.1038/s41467-021-24631-6)
Supplement: Supplementary file 11 — Source data [file 41467_2021_24631_MOESM11_ESM.zip › Data Source/Data Source Supplementary Fig 9.xlsx]

## Sheet: Suppl Fig 9a
IL11 (ng/ml)
SCR	1.19185	1.38337	1.15324
shMAFF	0.051239	0.110702	0.081356
shMAFF+IL11	4.9195	5.13496	4.94808

## Sheet: Suppl Fig 9b
Tumor Size (mm^3)
Days	shSCR
18	71.7925	74.1285	63.878	53.016	58.19	63.888	43.56	68.77	79.488	41.07
25	175.071	148.838	105.456	72.897	97.5375	139.968	112.694	76.25	109.651	113.715
32	269.568	329.122	298.125	182.59	174.887	357.575	352	289.674	261.562	158.4
39	478.953	344.45	329.06	280.899	301.158	629.062	573.087	490.852	445.28	217.088
46	714.24	522.199	803.374	465.948	346.788	635.904	948.717	463.956	725	351.562
51	677.12	713.856	820.228	676.26	389.992	760.725	997.248	886.464	735.488	468.452
Days	shMAFF
18	97.686	61.7625	95.506	61.017	132.023	28.175	85.248	62.197	46.225	53.016
25	158.994	170.569	136.242	206.848	272.214	78.652	142.721	121	46.575	127.832
32	318.291	303.75	279.3	167.214	393.6	140.899	285.101	135	103.243	130.696
39	716.107	389.344	689.062	389.803	499.554	514.553	622.725	340.216	180.224	294.4
46	833.976	979.2	663.335	529.92	658.282	415.438	757.12	887.513	158.184	386.992
51	968.112	930.25	658.282	886.464	1081.43	559.836	1314.65	1059.17	627.237	618.404
Days	shMAFF+IL11
18	55.47	139.15	123.032	69.678	125.44	56.3135	52.4745	102.328	82.0125
25	50.4	202.176	189.486	210.983	269.34	129.076	266.175	259.182	158.438
32	221.184	543.744	426.888	550.427	492.8	677.448	586.154	326.128	358.112
39	832.32	827.502	720.134	1490.35	1170.41	1876.9	1600.19	1146.52	1059.17
46
51

## Sheet: Suppl Fig 9c
Ki67 staining count
shSCR	4222	4441	5407	4158	4137.67	4758	4232.67	4950	4753.33	3933.67
shMAFF	4408.67	3430.33	4017	4163.67	4604.67	4688.33	2990	3894.33	3879.33
shMAFF+IL11	4833	5131.67	6226.33	5780.67	3418.67	5588.67	4778	2915.67	4155.67

## Sheet: Suppl Fig 9d
% of overlapping region
BACH1/IL11	64.1668	78.4094	64.6559	64.4509	70.342	55.2726	58.3095	71.9551	66.2053
MAFF/IL11	92.1075	100	75.4347	88.5843	96.2047	81.38	75.0668	89.2204	100
MAFF/HIF-1	81.4253	49.2118	95.4774	58.7623	63.4381	74.8742	80.562	90.756	82.9883
